# Supplementary material for: Two-input protein logic gate for computation in living cells
Source: Nat Commun. 2021 Nov 16;12:6615. doi: 10.1038/s41467-021-26937-x (PMC8595391; doi:10.1038/s41467-021-26937-x)
Supplement: Supplementary file 7 — Source Data. [file 41467_2021_26937_MOESM7_ESM.xlsx]

## Sheet: Fig 2C
Total number of FAs and size of FAs calculated using ImageJ (1.53b) open source software using the method described by Horzum et al (ref- 34 in the manuscript). Raw data available upon request
Graphs plotted in Prism 8 version 8.2.1
FA, Focal Adhesion; rap, Rapamycin
		Total number of FAs							Average size of the FAs					control	Total number of FAs		plotted		Control	Average size of the FAs		plotted
				Plotted							plotted			Cells	before rap	after rap	Fold change		Cells	before rap	after rap	Fold change
	Cells	Before rap	After rap	Fold change				Cells	Before rap	After rap	Fold change			1	60	65	1.08333		1	107.8	111.139	1.03098
	1	110	212	1.92727				1	179.3	267.09	1.48963			2	52	57	1.09615		2	64.68	62.0563	0.959435
	2	91	119	1.30769				2	283.3	580.6	2.04942			3	45	49	1.08889		3	82.32	80.5641	0.97867
	3	127	189	1.48819				3	114.3	161.99	1.41724			4	57	63	1.10526		4	56.84	54.4194	0.957413
	4	179	322	1.79888				4	115.6	187.65	1.62327			5	39	39	1		5	24.5	25.6121	1.04539
	5	117	163	1.39316				5	70.1	126.84	1.80942			6	31	32	1.03226		6	49.98	53.2407	1.06524
	6	123	207	1.68293				6	253.4	545.66	2.15335			7	78	78	1		7	44.1	45.5471	1.03281
	7	133	171	1.28571				7	358.7	693.95	1.93463			8	86	104	1.2093		8	38.22	51.9792	1.36
	8	195	264	1.35385				8	38.9	93.35	2.39974			9	99	100	1.0101		9	31.36	28.2961	0.9023
	9	196	317	1.61735				9	58.4	172.22	2.94897			10	39	39	1		10	218.54	220.113	1.0072
	10	234	374	1.59829				10	245.6	634.12	2.58192								11	104.86	129.431	1.23432
	11	171	266	1.55556				11	293.7	704.88	2.4
								12	256.78	359.49	1.39999
								13	215.92	367.06	1.69998
								14	167.38	301.28	1.79998
		Total FA				Total FA
		before vs after				before vs after
		Unpaired t test				Unpaired t test
		P value	<0.0001			P value	0.872
		P value summary	****			P value summary	ns
		Significantly different (P < 0.05)?	Yes			Significantly different (P < 0.05)?	No
		One- or two-tailed P value?	Two-tailed			One- or two-tailed P value?	Two-tailed
						control
		Size of FA				Size of FA
		before vs after				before vs after
		Unpaired t test				Unpaired t test
		P value	<0.0001			P value	0.1464
		P value summary	****			P value summary	ns
		Significantly different (P < 0.05)?	Yes			Significantly different (P < 0.05)?	No
		One- or two-tailed P value?	Two-tailed			One- or two-tailed P value?	Two-tailed
						control
		p values were calculated using GraphPad Prism 8 version 8.2.1

## Sheet: Fig 3b-d
Cell length and width were measured manually using ImageJ (1.53b) open source software using the measuring tool.
Graphs plotted in Prism 8 version 8.2.1
Cells treated with Rapamycin
	Plotted	Plotted	Plotted							Plotted
Cells	Length (Y)	Width (X)	Apicality		Intensity		Area		Intensity/Area	Normalised
1	2.5	1.277	5		4044730		19720		205.108	211.888		length			width
2	2.89	0.7	4		1134150		7383		153.616	158.695		Rap+ vs Rap-			Rap+ vs Rap-
3	2.546	0.858	5		1452264		7055		205.849	212.654		Unpaired t test			Unpaired t test
4	3.627	1.352	6		1183583		13464		87.9072	90.8133		P value	<0.0001		P value	<0.0001
5	3.546	1.011	5		215012		4867		44.1775	45.6379		P value summary	****		P value summary	****
6	4.084	0.715	4		54444		1516		35.9129	37.1001		Significantly different (P < 0.05)?	Yes		Significantly different (P < 0.05)?	Yes
7	2.13	2.08	7		119221		3345		35.6416	36.8198		One- or two-tailed P value?	Two-tailed		One- or two-tailed P value?	Two-tailed
8	3.53	1.775	5		106310		2444		43.4984	44.9363
9	3.097	1.476	5		47923		1429		33.536	34.6447
10	3.21	1.29	5		955248		12289		77.732	80.3016		apicality
11	3.11	0.719	4		93146		2364		39.4019	40.7044		Rap+ vs Rap-
12	4.22	1.483	5		221392		6169		35.8878	37.0742		Unpaired t test
13	3.45	1.74	5		130946		3082		42.4873	43.8919		P value	<0.0001
14	3.028	1.85	5		61213		1800		34.0072	35.1314		P value summary	****
15	2.708	0.91	5		250538		5577		44.9234	46.4085		Significantly different (P < 0.05)?	Yes
16	2.117	1.139	4		207351		4550		45.5716	47.0781		One- or two-tailed P value?	Two-tailed
17	3.6	0.89	4		684		23		29.7391	30.7222
18	5.16	1.044	4		124331		3762		33.0492	34.1417		p values were calculated using GraphPad Prism 8 version 8.2.1
19	2.17	1.024	3		544080		6471		84.0797	86.8592
20	4.86	2.224	6		953041		20637		46.1812	47.7078
21	4.218	1.056	5		122174		3635		33.6105	34.7215
22	2.45	1.352	6		23899		753		31.7384	32.7876
23	4.231	1.48	6		627974		12152		51.6766	53.3849
24	3.282	1.633	6		993344		13688		72.5704	74.9694
25	4.29	1.15	5		234596		5952		39.4147	40.7176
26	3.511	1.044	5		185967		4133		44.9956	46.4831
27	2.485	1.859	4		1073365		9626		111.507	115.193
28	2.809	0.749	4		351757		6456		54.4853	56.2865
29	2.423	0.558	3		72895		2047		35.6106	36.7879
30	3.055	0.542	2		8922		264		33.7955	34.9127
31	2.901	1.695	4		699071		8074		86.583	89.4452
32	2.822	1.164	4		923176		9531		96.8604	100.062
33	3.339	1.395	6		1024635		13693		74.8291	77.3028
34	3.234	0.786	3		91076		2307		39.4781	40.7832
35	3.771	1.464	5		171621		4955		34.6359	35.7809
36	3.597	0.991	5		298031		6428		46.3645	47.8972
37	3.17	1.526	5		483053		10907		44.2883	45.7524
38	3.894	1.57	4		235227		6424		36.6169	37.8274
39	4.111	1.139	4		74427		2159		34.4729	35.6125
40	2.42	1.098	4		175032		4141		42.2681	43.6653
41	2.488	1.333	4		2235		78		28.6538	29.6011
42	2.302	1.244	5		918058		12008		76.4539	78.9813
43	4.132	1.019	2		10078		318		31.6918	32.7395
44	2.678	0.752	3		186009		4034		46.1103	47.6346
45	3.319	1.122	4		69201		2103		32.9058	33.9936
46	3.936	1.268	5		1061973		14267		74.4356	76.8963
47	2.21	1.85	5		1215565		10549		115.23	119.04
48	2.255	1.96	5		99522		2992		33.2627	34.3623
49	2.758	0.778	4		402513		7155		56.2562	58.1159
50	3.454	0.629	2		28061		876		32.0331	33.0921
51	4.988	1.132	4		131592		3989		32.9887	34.0793
52	3.296	0.555	2		48511		1490		32.5577	33.634
53	3.963	2.13	5		1321748		21775		60.7003	62.7069
54	4.556	2	6		765127		17884		42.7828	44.1971
55	3.383	0.779	5		84688		2642		32.0545	33.1142
56	3.156	0.571	2		34685		1033		33.577	34.6869
57	3.558	0.57	2		11587		373		31.0643	32.0913
58	3.036	0.628	2		1181		43		27.4651	28.3731
59	3.326	0.795	2		53565		1459		36.7135	37.9272
60	3.559	0.542	2		549		20		27.45	28.3574
61	3.854	0.764	3		26		1		26	26.8595
62	4.455	0.431	2		6527		373		17.4987	18.0771
63	4.067	0.627	2		727		353		2.05949	2.12757
64	3.076	0.58	3		762		369		2.06504	2.13331
65	4.369	0.731	2		7500		248		30.2419	31.2417
66	3.123	0.492	2		2326		75		31.0133	32.0386
67	3.616	0.607	2		47615		874		54.4794	56.2804
Cells without Rapamycin
	Plotted	Plotted	Plotted							Plotted
Cells	Length (Y)	Width (X)	Apicality		Intensity		Area		Intensity/Area	Normalised
1	3.383	0.58	3		251250		5230		48.0402	44.7093
2	2.789	0.537	2		185101		4250		43.5532	40.5334
3	3.276	0.779	2		36144		1073		33.685	31.3495
4	2.908	0.639	2		41289		1080		38.2306	35.5799
5	2.626	0.937	3		43125		1285		33.5603	31.2334
6	2.648	1.108	4		27471		840		32.7036	30.4361
7	3.793	0.6245	2		30291		964		31.4222	29.2436
8	3.25	0.712	3		695322		9289		74.8543	69.6643
9	2.706	0.667	3		260533		3832		67.9888	63.2748
10	2.986	0.553	2		162244		2942		55.1475	51.3239
11	2.732	0.752	3		120033		3460		34.6916	32.2863
12	2.534	0.584	2		30059		972		30.9249	28.7807
13	2.025	0.473	2		20950		615		34.065	31.7032
14	2.961	0.801	3		38645		1221		31.6503	29.4558
15	3.414	0.772	2		47761		1407		33.9453	31.5917
16	2.811	0.667	3		85203		2220		38.3797	35.7187
17	2.716	0.644	3		204949		4867		42.1099	39.1903
18	2.387	0.955	4		264426		5401		48.9587	45.5642
19	1.969	0.798	2		302989		4365		69.4133	64.6005
20	2.848	0.849	2		25908		760		34.0895	31.7259
21	3.76	0.466	2		24528		723		33.9253	31.5731
22	3.757	0.79	3		719365		9132		78.7741	73.3123
23	2.507	0.686	3		239810		4527		52.9733	49.3004
24	2.822	0.572	3		26883		799		33.6458	31.313
25	3.517	0.62	2		82729		2253		36.7195	34.1736
26	2.055	0.48	2		315999		2413		130.957	121.877
27	3.255	0.642	3		119500		3061		39.0395	36.3327
28	3.302	0.479	3		104955		2235		46.9597	43.7038
29	2.335	0.794	2		75437		2064		36.5489	34.0148
30	2.183	0.633	3		72675		1538		47.2529	43.9767
31	3.935	0.741	2		81588		1841		44.3172	41.2445
32	2.551	0.703	2		46202		1315		35.1346	32.6986
33	2.028	0.562	4		23197		693		33.4733	31.1524
34	2.628	0.677	3		80982		2080		38.9337	36.2342
35	1.87	0.739	2		114066		2659		42.8981	39.9238
36	2.572	0.502	2		228309		2996		76.2046	70.921
37	1.76	0.449	2		36321		1051		34.5585	32.1624
38	2.579	0.514	4		82142		1989		41.2981	38.4348
39	2.567	0.667	3		740186		4646		159.317	148.271
40	2.908	0.584	2		66469		1659		40.0657	37.2878
41	1.981	0.87	3		128655		3079		41.7847	38.8875
42	3.06	0.892	2		55417		1203		46.0657	42.8717
43	2.86	0.986	2		451995		4539		99.5803	92.6759
44	3.229	0.724	2		781414		7272		107.455	100.005
45	2.416	0.672	3		28853		836		34.5132	32.1202
46	2.43	0.788	2		24494		761		32.1866	29.955
47	2.575	0.696	2		42924		1201		35.7402	33.2622
48	3.044	0.672	2		92529		1597		57.9393	53.9221
49	4.057	0.774	2		113656		3245		35.025	32.5965
50	2.185	0.646	4		257807		5834		44.1904	41.1265

## Sheet: Fig 3e-f
Migration tracks of MDA-MB-231 cells calculated using Image J.
We analyzed the results using TrackMate plug-in in ImageJ by tracking single cells manually
								Cells not treated with Rapamycin
1506	444	648	1496	273	528	1800	342	231	948	1761	1518	0	0	0	0	0	0	0	0	0	0	0	0	0		0.823872		1.7477		2.05968		2.76335		4.45577		0	0.823872	1.7477	2.05968	2.76335	4.45577		2772	1476	710	1977	2515	3848	1902
1506	444	646	1496	270	531	1805	342	231	942	1752	1524	0	0	0.566	0	0.849	-0.849	-1.415	0	0.849	1.698	2.547	-1.698	0		0		0		0		0		1.23581		0	0	0	0	0	1.23581		2784	1452	710	1977	2515	3848	1902
1506	444	646	1496	270	531	1805	342	231	942	1755	1524	0	0	0.566	0	0.849	-0.849	-1.415	0	0.849	1.698	1.698	-1.698	0		0		0		0		0		0		0	0	0	0	0	0		2784	1452	710	1977	2515	3848	1902
1506	444	646	1496	270	531	1805	342	231	942	1755	1524	0	0	0.566	0	0.849	-0.849	-1.415	0	0.849	1.698	1.698	-1.698	0		0		0		0		0		0		0	0	0	0	0	0		2784	1452	710	1977	2515	3848	1902
1506	444	646	1496	270	531	1805	342	231	942	1755	1524	0	0	0.566	0	0.849	-0.849	-1.415	0	0.849	1.698	1.698	-1.698	0		0		0		0		0		0		0	0	0	0	0	0		2784	1452	710	1977	2515	3848	1902
1506	444	646	1496	270	531	1805	342	231	942	1755	1524	0	0	0.566	0	0.849	-0.849	-1.415	0	0.849	1.698	1.698	-1.698	0		0		0		0		0		0		0	0	0	0	0	0		2784	1452	710	1977	2515	3848	1902
1506	444	646	1496	270	531	1805	342	231	942	1755	1524	0	0	0.566	0	0.849	-0.849	-1.415	0	0.849	1.698	1.698	-1.698	0		0		0		0		5.5267		0		0	0	0	0	5.5267	0		2784	1452	710	1977	2515	3848	1902
1506	444	646	1496	270	531	1805	342	231	930	1755	1524	0	0	0.566	0	0.849	-0.849	-1.415	0	2.547	5.094	1.698	-1.698	0		0		0		0		0		8.99682		0	0	0	0	0	8.99682		2784	1452	710	1977	2515	3848	1902
1506	444	646	1496	270	531	1805	342	231	930	1734	1518	0	0	0.566	0	0.849	-0.849	-1.415	0	2.547	5.094	7.641	0	0		4.60558		0		0		0		0		0	4.60558	0	0	0	0		2784	1452	710	1977	2515	3848	1902
1506	444	644	1507	270	531	1805	342	231	930	1734	1518	0	0	1.132	-3.113	0.849	-0.849	-1.415	0	2.547	5.094	7.641	0	0		0.823872		0		0		0		0		0	0.823872	0	0	0	0		2784	1452	710	1977	2515	3848	1902
1506	444	644	1505	270	531	1805	342	231	930	1734	1518	0	0	1.132	-2.547	0.849	-0.849	-1.415	0	2.547	5.094	7.641	0	0		0		0		0		0		3.90797		0	0	0	0	0	3.90797		2784	1452	710	1977	2515	3848	1950
1506	444	644	1505	270	531	1805	342	231	930	1743	1521	0	0	1.132	-2.547	0.849	-0.849	-1.415	0	2.547	5.094	5.094	-0.849	0		2.63768		0		0		0		0		0	2.63768	0	0	0	0		2784	1452	710	1977	2515	3848	1950
1506	444	640	1500	270	531	1805	342	231	930	1743	1521	0	0	2.264	-1.132	0.849	-0.849	-1.415	0	2.547	5.094	5.094	-0.849	0		0		0		0		0		3.70742		0	0	0	0	0	3.70742		2784	1452	710	1977	2582	3840	1926
1506	444	640	1500	270	531	1805	342	231	930	1743	1512	0	0	2.264	-1.132	0.849	-0.849	-1.415	0	2.547	5.094	5.094	1.698	0		0		0		0		0		2.47162		0	0	0	0	0	2.47162		2784	1452	710	1977	2582	3840	1926
1506	444	640	1500	270	531	1805	342	231	930	1743	1506	0	0	2.264	-1.132	0.849	-0.849	-1.415	0	2.547	5.094	5.094	3.396	0		2.05968		0		0		0		0		0	2.05968	0	0	0	0		2784	1452	710	1977	2560	3835	1926
1506	444	637	1496	270	531	1805	342	231	930	1743	1506	0	0	3.113	0	0.849	-0.849	-1.415	0	2.547	5.094	5.094	3.396	0		0		0		0		0		0		0	0	0	0	0	0		2820	1458	710	1977	2560	3835	1926
1506	444	637	1496	270	531	1805	342	231	930	1743	1506	0	0	3.113	0	0.849	-0.849	-1.415	0	2.547	5.094	5.094	3.396	0		1.16513		0		0		0		0		0	1.16513	0	0	0	0		2820	1458	710	1977	2537	3822	1926
1506	444	635	1494	270	531	1805	342	231	930	1743	1506	0	0	3.679	0.566	0.849	-0.849	-1.415	0	2.547	5.094	5.094	3.396	0		1.64774		0		0		0		0		0	1.64774	0	0	0	0		2826	1464	710	1977	2533	3809	1926
1506	444	631	1494	270	531	1805	342	231	930	1743	1506	0	0	4.811	0.566	0.849	-0.849	-1.415	0	2.547	5.094	5.094	3.396	0		0		0		0		0		0		0	0	0	0	0	0		2826	1464	710	1977	2533	3809	1926
1506	444	631	1494	270	531	1805	342	231	930	1743	1506	0	0	4.811	0.566	0.849	-0.849	-1.415	0	2.547	5.094	5.094	3.396	0		5.49591		0		0		0		0		0	5.49591	0	0	0	0		2826	1470	710	1977	2533	3809	1926
1506	444	628	1507	270	531	1805	342	231	930	1743	1506	0	0	5.66	-3.113	0.849	-0.849	-1.415	0	2.547	5.094	5.094	3.396	5.24309		2.05968		0		0		0		0		5.24309	2.05968	0	0	0	0		2820	1476	710	1977	2533	3809	1926
1515	453	628	1502	270	531	1805	342	231	930	1743	1506	-2.547	-2.547	5.66	-1.698	0.849	-0.849	-1.415	0	2.547	5.094	5.094	3.396	0		0		0		0		0		8.99682		0	0	0	0	0	8.99682		2820	1482	710	1972	2533	3809	1926
1515	453	628	1502	270	531	1805	342	231	930	1749	1527	-2.547	-2.547	5.66	-1.698	0.849	-0.849	-1.415	0	2.547	5.094	3.396	-2.547	0		1.23581		0		0		0		4.94323		0	1.23581	0	0	0	4.94323		2820	1482	710	1972	2533	3809	1926
1515	453	628	1505	270	531	1805	342	231	930	1749	1515	-2.547	-2.547	5.66	-2.547	0.849	-0.849	-1.415	0	2.547	5.094	3.396	0.849	0		5.16154		0		2.97051		0		0		0	5.16154	0	2.97051	0	0		2820	1482	710	1972	2533	3809	1926
1515	453	617	1511	270	531	1811	346	231	930	1749	1515	-2.547	-2.547	8.773	-4.245	0.849	-0.849	-3.113	-1.132	2.547	5.094	3.396	0.849	0		0		0		0		0		0		0	0	0	0	0	0		2820	1482	710	1972	2533	3809	1926
1515	453	617	1511	270	531	1811	346	231	930	1749	1515	-2.547	-2.547	8.773	-4.245	0.849	-0.849	-3.113	-1.132	2.547	5.094	3.396	0.849	0		2.47162		0		0		0		0		0	2.47162	0	0	0	0		2820	1482	710	1972	2533	3809	1926
1515	453	617	1505	270	531	1811	346	231	930	1749	1515	-2.547	-2.547	8.773	-2.547	0.849	-0.849	-3.113	-1.132	2.547	5.094	3.396	0.849	0		0		0		0		0		0		0	0	0	0	0	0		2820	1482	710	1959	2533	3809	1926
1515	453	617	1505	270	531	1811	346	231	930	1749	1515	-2.547	-2.547	8.773	-2.547	0.849	-0.849	-3.113	-1.132	2.547	5.094	3.396	0.849	0		0		0		0		0		0		0	0	0	0	0	0		2820	1482	710	1959	2533	3804	1926
1515	453	617	1505	270	531	1811	346	231	930	1749	1515	-2.547	-2.547	8.773	-2.547	0.849	-0.849	-3.113	-1.132	2.547	5.094	3.396	0.849	30.8952		5.49591		0		2.47162		0		0		30.8952	5.49591	0	2.47162	0	0		2820	1482	710	1959	2533	3804	1926
1515	528	620	1518	270	531	1805	346	231	930	1749	1515	-2.547	-23.772	7.924	-6.226	0.849	-0.849	-1.415	-1.132	2.547	5.094	3.396	0.849	38.3897		0		0		0		0		0		38.3897	0	0	0	0	0		2820	1482	710	1959	2533	3804	1926
1509	435	620	1518	270	531	1805	346	231	930	1749	1515	-0.849	2.547	7.924	-6.226	0.849	-0.849	-1.415	-1.132	2.547	5.094	3.396	0.849	2.76335		0		0		0		0		0		2.76335	0	0	0	0	0		2820	1482	710	1959	2533	3804	1926
1506	441	620	1518	270	531	1805	346	231	930	1749	1515	0	0.849	7.924	-6.226	0.849	-0.849	-1.415	-1.132	2.547	5.094	3.396	0.849	2.76335		0		0		0		0		4.94323		2.76335	0	0	0	0	4.94323		2820	1482	710	1959	2533	3804	1926
1512	438	620	1518	270	531	1805	346	231	930	1749	1503	-1.698	1.698	7.924	-6.226	0.849	-0.849	-1.415	-1.132	2.547	5.094	3.396	4.245	8.73848		10.4212		0		1.64774		0		0		8.73848	10.4212	0	1.64774	0	0		2820	1482	710	1959	2533	3804	1926
1515	459	628	1542	270	531	1805	350	231	930	1749	1503	-2.547	-4.245	5.66	-13.018	0.849	-0.849	-1.415	-2.264	2.547	5.094	3.396	4.245	5.24309		5.89803		0		0		0		0		5.24309	5.89803	0	0	0	0		2820	1482	710	1959	2533	3804	1926
1506	450	622	1529	270	531	1805	350	231	930	1749	1503	0	-1.698	7.358	-9.339	0.849	-0.849	-1.415	-2.264	2.547	5.094	3.396	4.245	4.45577		9.79161		0		2.47162		0		0		4.45577	9.79161	0	2.47162	0	0		2820	1482	710	1959	2533	3804	1926
1515	456	613	1507	270	531	1805	344	231	930	1749	1503	-2.547	-3.396	9.905	-3.113	0.849	-0.849	-1.415	-0.566	2.547	5.094	3.396	4.245	0		0		0		0		0		0		0	0	0	0	0	0		2814	1482	710	1959	2533	3804	1926
1515	456	613	1507	270	531	1805	344	231	930	1749	1503	-2.547	-3.396	9.905	-3.113	0.849	-0.849	-1.415	-0.566	2.547	5.094	3.396	4.245	6.30141		0.823872		0		6.65503		0		0		6.30141	0.823872	0	6.65503	0	0		2808	1482	710	1959	2542	3804	1926
1518	441	613	1509	270	531	1811	359	231	930	1749	1503	-3.396	0.849	9.905	-3.679	0.849	-0.849	-3.113	-4.811	2.547	5.094	3.396	4.245	0		0		0		0		0		1.23581		0	0	0	0	0	1.23581		2808	1482	710	1959	2546	3804	1926
1518	441	613	1509	270	531	1811	359	231	930	1749	1500	-3.396	0.849	9.905	-3.679	0.849	-0.849	-3.113	-4.811	2.547	5.094	3.396	5.094	0		0		0		0.823872		0		0		0	0	0	0.823872	0	0		2808	1482	710	1959	2582	3831	1926
1518	441	613	1509	270	531	1811	357	231	930	1749	1500	-3.396	0.849	9.905	-3.679	0.849	-0.849	-3.113	-4.245	2.547	5.094	3.396	5.094	3.90797		0		0		0		7.51713		0		3.90797	0	0	0	7.51713	0		2808	1482	710	1959	2582	3831	1926
1521	450	613	1509	270	531	1811	357	231	927	1749	1500	-4.245	-1.698	9.905	-3.679	0.849	-0.849	-3.113	-4.245	7.641	5.943	3.396	5.094	2.76335		0		0		0		6.30141		0		2.76335	0	0	0	6.30141	0		2808	1482	710	1959	2582	3831	1926
1515	447	613	1509	270	531	1811	357	231	942	1749	1500	-2.547	-0.849	9.905	-3.679	0.849	-0.849	-3.113	-4.245	6.792	1.698	3.396	5.094	1.7477		0		0		0.823872		2.47162		0		1.7477	0	0	0.823872	2.47162	0		2808	1482	710	1959	2582	3840	1926
1512	444	613	1509	270	531	1811	359	231	942	1749	1500	-1.698	0	9.905	-3.679	0.849	-0.849	-3.113	-4.811	8.49	1.698	3.396	5.094	3.51958		1.64774		0		1.16513		0		0		3.51958	1.64774	0	1.16513	0	0		2808	1482	710	1959	2582	3840	1926
1509	452	613	1513	270	531	1809	361	231	942	1749	1500	-0.849	-2.264	9.905	-4.811	0.849	-0.849	-2.547	-5.377	8.49	1.698	3.396	5.094	1.84223		2.21834		0		1.84223		0		0		1.84223	2.21834	0	1.84223	0	0		2808	1482	710	1959	2590	3866	1926
1505	454	615	1518	270	531	1805	359	231	942	1749	1500	0.283	-2.83	9.339	-6.226	0.849	-0.849	-1.415	-4.811	8.49	1.698	3.396	5.094	3.8862		0		0		0		0		0		3.8862	0	0	0	0	0		2808	1482	710	1959	2590	3866	1926
1513	459	615	1518	270	531	1805	359	231	942	1749	1500	-1.981	-4.245	9.339	-6.226	0.849	-0.849	-1.415	-4.811	8.49	1.698	3.396	5.094	3.21732		0		0		0		3.90797		0		3.21732	0	0	0	3.90797	0		2808	1482	710	1959	2590	3866	1926
1507	454	615	1518	270	531	1805	359	231	933	1749	1500	-0.283	-2.83	9.339	-6.226	0.849	-0.849	-1.415	-4.811	9.339	4.245	3.396	5.094	0		0		0		0		0		0		0	0	0	0	0	0		2808	1482	710	1959	2590	3866	1926
1507	454	615	1518	270	531	1805	359	231	933	1749	1500	-0.283	-2.83	9.339	-6.226	0.849	-0.849	-1.415	-4.811	9.339	4.245	3.396	5.094	0		0		0		0		0		0		0	0	0	0	0	0		2808	1482	710	1959	2590	3866	1926
1507	454	615	1518	270	531	1805	359	231	933	1749	1500	-0.283	-2.83	9.339	-6.226	0.849	-0.849	-1.415	-4.811	9.339	4.245	3.396	5.094	0		0		0		5.89803		7.41485		0		0	0	0	5.89803	7.41485	0		2808	1482	710	1959	2590	3866	1926
1507	454	615	1518	270	531	1811	372	231	951	1749	1500	-0.283	-2.83	9.339	-6.226	0.849	-0.849	-3.113	-8.49	9.339	-0.849	3.396	5.094	0		0		0		0		2.76335		0		0	0	0	0	2.76335	0		2808	1482	710	1959	2590	3866	1926
1507	454	615	1518	270	531	1811	372	231	957	1749	1500	-0.283	-2.83	9.339	-6.226	0.849	-0.849	-3.113	-8.49	8.49	-2.547	3.396	5.094	0		0		0		5.60293		0		0		0	0	0	5.60293	0	0		2808	1482	710	1959	2590	3866	1926
1507	454	615	1518	270	531	1800	364	231	957	1749	1500	-0.283	-2.83	9.339	-6.226	0.849	-0.849	0	-6.226	8.49	-2.547	3.396	5.094	9.65197		3.70742		0		1.48526		3.70742		0		9.65197	3.70742	0	1.48526	3.70742	0		2808	1482	710	1959	2590	3831	1914
1522	436	615	1527	270	531	1803	366	231	966	1749	1500	-4.528	2.264	9.339	-8.773	0.849	-0.849	-0.849	-6.792	8.49	-5.094	3.396	5.094	2.21834		0		0		0		0		0		2.21834	0	0	0	0	0		2808	1482	710	1959	2590	3831	1914
1520	441	615	1527	270	531	1803	366	231	966	1749	1500	-3.962	0.849	9.339	-8.773	0.849	-0.849	-0.849	-6.792	8.49	-5.094	3.396	5.094	2.63768		0		0		0		0		0		2.63768	0	0	0	0	0		2808	1482	710	1959	2590	3831	1902
1516	436	615	1527	270	531	1803	366	231	966	1749	1500	-2.83	2.264	9.339	-8.773	0.849	-0.849	-0.849	-6.792	8.49	-5.094	3.396	5.094	0		1.16513		0		0		0		0		0	1.16513	0	0	0	0		2808	1470	710	1959	2590	3831	1902
1516	436	613	1529	270	531	1803	366	231	966	1749	1500	-2.83	2.264	9.905	-9.339	0.849	-0.849	-0.849	-6.792	8.49	-5.094	3.396	5.094	0		0		0		0		0		0		0	0	0	0	0	0		2808	1464	710	1959	2595	3831	1902
1516	436	613	1529	270	531	1803	366	231	966	1749	1500	-2.83	2.264	9.905	-9.339	0.849	-0.849	-0.849	-6.792	8.49	-5.094	3.396	5.094	0		0.823872		0		0		0		0		0	0.823872	0	0	0	0		2808	1464	710	1959	2595	3831	1902
1516	436	613	1531	270	531	1803	366	231	966	1749	1500	-2.83	2.264	9.905	-9.905	0.849	-0.849	-0.849	-6.792	8.49	-5.094	3.396	5.094	0		4.07796		0		0		0		0		0	4.07796	0	0	0	0		2808	1464	710	1959	2595	3831	1902
1516	436	606	1538	270	531	1803	366	231	966	1749	1500	-2.83	2.264	11.886	-11.886	0.849	-0.849	-0.849	-6.792	8.49	-5.094	3.396	5.094	0		1.64774		0		0		0		0		0	1.64774	0	0	0	0		2802	1464	710	1959	2595	3831	1914
1516	436	602	1538	270	531	1803	366	231	966	1749	1500	-2.83	2.264	13.018	-11.886	0.849	-0.849	-0.849	-6.792	8.49	-5.094	3.396	5.094	0		0		0		0		0		0		0	0	0	0	0	0		2802	1458	710	1959	2595	3831	1914
1516	436	602	1538	270	531	1803	366	231	966	1749	1500	-2.83	2.264	13.018	-11.886	0.849	-0.849	-0.849	-6.792	8.49	-5.094	3.396	5.094	0		0		0		0		0		0		0	0	0	0	0	0		2802	1458	710	1959	2595	3831	1914
1516	436	602	1538	270	531	1803	366	231	966	1749	1500	-2.83	2.264	13.018	-11.886	0.849	-0.849	-0.849	-6.792	8.49	-5.094	3.396	5.094	0		0.823872		0		5.60293		0		0		0	0.823872	0	5.60293	0	0		2802	1458	710	1959	2595	3831	1920
1516	436	600	1538	270	531	1811	377	231	966	1749	1500	-2.83	2.264	13.584	-11.886	0.849	-0.849	-3.113	-9.905	8.49	-5.094	3.396	5.094	0		0		0		1.84223		0		0		0	0	0	1.84223	0	0		2802	1458	710	1959	2604	3831	1920
1516	436	600	1538	270	531	1807	375	231	966	1749	1500	-2.83	2.264	13.584	-11.886	0.849	-0.849	-1.981	-9.339	8.49	-5.094	3.396	5.094	0		0		0		0		0		0		0	0	0	0	0	0		2802	1452	715	1959	2604	3831	1920
1516	436	600	1538	270	531	1807	375	231	966	1749	1500	-2.83	2.264	13.584	-11.886	0.849	-0.849	-1.981	-9.339	8.49	-5.094	3.396	5.094	0		0		0		0		0		0		0	0	0	0	0	0		2802	1452	715	1959	2608	3831	1926
1516	436	600	1538	270	531	1807	375	231	966	1749	1500	-2.83	2.264	13.584	-11.886	0.849	-0.849	-1.981	-9.339	8.49	-5.094	3.396	5.094	0		5.85471		0		0		0		0		0	5.85471	0	0	0	0		2802	1452	745	1999	2612	3831	1926
1516	436	591	1549	270	531	1807	375	231	966	1749	1500	-2.83	2.264	16.131	-14.999	0.849	-0.849	-1.981	-9.339	8.49	-5.094	3.396	5.094	0		4.60558		0		0		0		0		0	4.60558	0	0	0	0		2802	1452	745	1999	2612	3831	1926
1516	436	580	1547	270	531	1807	375	231	966	1749	1500	-2.83	2.264	19.244	-14.433	0.849	-0.849	-1.981	-9.339	8.49	-5.094	3.396	5.094	0		0		0		0		0		0		0	0	0	0	0	0		2802	1452	745	1999	2612	3831	1926
1516	436	580	1547	270	531	1807	375	231	966	1749	1500	-2.83	2.264	19.244	-14.433	0.849	-0.849	-1.981	-9.339	8.49	-5.094	3.396	5.094	0		0		0		1.23581		0		0		0	0	0	1.23581	0	0		2802	1452	745	1999	2612	3831	1926
1516	436	580	1547	270	531	1807	372	231	966	1749	1500	-2.83	2.264	19.244	-14.433	0.849	-0.849	-1.981	-8.49	8.49	-5.094	3.396	5.094	0		1.48526		0		0		0		0		0	1.48526	0	0	0	0		2802	1452	745	1999	2612	3831	1926
1516	436	578	1544	270	531	1807	372	231	966	1749	1500	-2.83	2.264	19.81	-13.584	0.849	-0.849	-1.981	-8.49	8.49	-5.094	3.396	5.094	0		0		0		2.47162		0		0		0	0	0	2.47162	0	0		2802	1452	737	1999	2612	3831	1926
1516	436	578	1544	270	531	1807	366	231	966	1749	1500	-2.83	2.264	19.81	-13.584	0.849	-0.849	-1.981	-6.792	8.49	-5.094	3.396	5.094	0		0		0		0		0		0		0	0	0	0	0	0		2802	1440	737	1999	2612	3826	1926
1516	436	578	1544	270	531	1807	366	231	966	1749	1500	-2.83	2.264	19.81	-13.584	0.849	-0.849	-1.981	-6.792	8.49	-5.094	3.396	5.094	0		0		0		1.64774		0		0		0	0	0	1.64774	0	0		2802	1440	737	1999	2612	3826	1926
1516	436	578	1544	270	531	1807	370	231	966	1749	1500	-2.83	2.264	19.81	-13.584	0.849	-0.849	-1.981	-7.924	8.49	-5.094	3.396	5.094	0		0		0		0.823872		0		0		0	0	0	0.823872	0	0		2802	1440	737	1999	2612	3826	1926
1516	436	578	1544	270	531	1805	370	231	966	1749	1500	-2.83	2.264	19.81	-13.584	0.849	-0.849	-1.415	-7.924	8.49	-5.094	3.396	5.094	0		0		0		0		3.70742		0		0	0	0	0	3.70742	0		2802	1440	737	1999	2612	3822	1926
1516	436	578	1544	270	531	1805	370	231	975	1749	1500	-2.83	2.264	19.81	-13.584	0.849	-0.849	-1.415	-7.924	8.49	-7.641	3.396	5.094	0		1.23581		0		0		1.23581		0		0	1.23581	0	0	1.23581	0		2802	1440	737	1999	2621	3791	1926
1516	436	578	1547	270	531	1805	370	231	975	1749	1500	-2.83	2.264	19.81	-14.433	0.849	-0.849	-1.415	-7.924	9.339	-7.641	3.396	5.094	0		3.29549		0		0.823872		0		0		0	3.29549	0	0.823872	0	0		2802	1440	737	1999	2621	3791	1926
1516	436	578	1555	270	531	1805	372	231	975	1749	1500	-2.83	2.264	19.81	-16.697	0.849	-0.849	-1.415	-8.49	9.339	-7.641	3.396	5.094	0		0		0		0		0		0		0	0	0	0	0	0		2802	1440	737	1999	2621	3791	1926
1516	436	578	1555	270	531	1805	372	231	975	1749	1500	-2.83	2.264	19.81	-16.697	0.849	-0.849	-1.415	-8.49	9.339	-7.641	3.396	5.094	0		0		0		0		0		0		0	0	0	0	0	0		2802	1440	737	1999	2621	3791	1926
1516	436	578	1555	270	531	1805	372	231	975	1749	1500	-2.83	2.264	19.81	-16.697	0.849	-0.849	-1.415	-8.49	9.339	-7.641	3.396	5.094	0		1.23581		0		0		5.5267		0		0	1.23581	0	0	5.5267	0		2802	1440	737	1999	2621	3791	1926
1516	436	578	1558	270	531	1805	372	231	987	1749	1500	-2.83	2.264	19.81	-17.546	0.849	-0.849	-1.415	-8.49	11.037	-11.037	3.396	5.094	0		3.29549		0		0.823872		2.47162		0		0	3.29549	0	0.823872	2.47162	0		2802	1440	737	1999	2621	3791	1926
1516	436	578	1566	270	531	1805	370	231	987	1749	1500	-2.83	2.264	19.81	-19.81	0.849	-0.849	-1.415	-7.924	12.735	-11.037	3.396	5.094	0		0		0		0		0		0		0	0	0	0	0	0		2802	1440	723	1995	2621	3791	1926
1516	436	578	1566	270	531	1805	370	231	987	1749	1500	-2.83	2.264	19.81	-19.81	0.849	-0.849	-1.415	-7.924	12.735	-11.037	3.396	5.094	0		0		0		2.05968		10.6308		0		0	0	0	2.05968	10.6308	0		2802	1452	723	1995	2621	3791	1926
1516	436	578	1566	270	531	1805	375	231	1008	1749	1500	-2.83	2.264	19.81	-19.81	0.849	-0.849	-1.415	-9.339	8.49	-16.98	3.396	5.094	0		0.823872		0		0		0		13.5939		0	0.823872	0	0	0	13.5939		2814	1458	723	1995	2621	3791	1926
1516	436	576	1566	270	531	1805	375	231	1008	1749	1467	-2.83	2.264	20.376	-19.81	0.849	-0.849	-1.415	-9.339	8.49	-16.98	3.396	14.433	0		0		0		0		0		1.23581		0	0	0	0	0	1.23581		2814	1458	723	1995	2621	3791	1926
1516	436	576	1566	270	531	1805	375	231	1008	1749	1470	-2.83	2.264	20.376	-19.81	0.849	-0.849	-1.415	-9.339	8.49	-16.98	3.396	13.584	0		0		0		1.16513		0		0		0	0	0	1.16513	0	0		2814	1458	723	1995	2621	3791	1926
1516	436	576	1566	270	531	1807	377	231	1008	1749	1470	-2.83	2.264	20.376	-19.81	0.849	-0.849	-1.981	-9.905	8.49	-16.98	3.396	13.584	4.5313		10.3313		0		0		0		3.70742		4.5313	10.3313	0	0	0	3.70742		2814	1458	723	1990	2621	3791	1926
1516	425	578	1591	270	531	1807	377	231	1008	1749	1461	-2.83	5.377	19.81	-26.885	0.849	-0.849	-1.981	-9.905	8.49	-16.98	3.396	16.131	0		0		0		0		2.76335		2.47162		0	0	0	0	2.76335	2.47162		2814	1458	728	1990	2621	3791	1926
1516	425	578	1591	270	531	1807	377	231	1002	1743	1461	-2.83	5.377	19.81	-26.885	0.849	-0.849	-1.981	-9.905	7.641	-15.282	5.094	16.131	0		10.1323		0		11.7094		0		2.47162		0	10.1323	0	11.7094	0	2.47162		2814	1458	728	1990	2621	3791	1926
1516	425	567	1569	270	531	1825	399	231	1002	1743	1455	-2.83	5.377	22.923	-20.659	0.849	-0.849	-7.075	-16.131	7.641	-15.282	5.094	17.829	0		0		0		6.85598		0		3.70742		0	0	0	6.85598	0	3.70742		2814	1458	737	1990	2621	3791	1926
1516	425	567	1569	270	531	1811	390	231	1002	1743	1446	-2.83	5.377	22.923	-20.659	0.849	-0.849	-3.113	-13.584	7.641	-15.282	5.094	20.376	0		0		0		0		0		0		0	0	0	0	0	0		2814	1458	741	1990	2621	3791	1926
1516	425	567	1569	270	531	1811	390	231	1002	1743	1446	-2.83	5.377	22.923	-20.659	0.849	-0.849	-3.113	-13.584	7.641	-15.282	5.094	20.376	0		1.23581		0		0.823872		0		0		0	1.23581	0	0.823872	0	0		2814	1458	741	1990	2621	3773	1926
1516	425	567	1566	270	531	1811	388	231	1002	1743	1446	-2.83	5.377	22.923	-19.81	0.849	-0.849	-3.113	-13.018	7.641	-15.282	5.094	20.376	0		0		4.94323		0		0		0		0	0	4.94323	0	0	0		2814	1458	741	1990	2630	3769	1926
1516	425	567	1566	270	519	1811	388	231	1002	1743	1446	-2.83	5.377	22.923	-19.81	0.849	2.547	-3.113	-13.018	7.641	-15.282	5.094	20.376	0.823872		0		0		2.47162		0		0		0.823872	0	0	2.47162	0	0		2814	1458	741	1990	2621	3769	1926
1516	423	567	1566	270	519	1805	388	231	1002	1743	1446	-2.83	5.943	22.923	-19.81	0.849	2.547	-1.415	-13.018	7.641	-15.282	5.094	20.376	0		0		1.23581		0.823872		0		0		0	0	1.23581	0.823872	0	0		2814	1458	741	1990	2621	3769	1926
1516	423	567	1566	270	522	1803	388	231	1002	1743	1446	-2.83	5.943	22.923	-19.81	0.849	1.698	-0.849	-13.018	7.641	-15.282	5.094	20.376	0		3.70742		0		0		0		0		0	3.70742	0	0	0	0		2814	1458	741	1990	2621	3769	1926
1516	423	567	1575	270	522	1803	388	231	1002	1743	1446	-2.83	5.943	22.923	-22.357	0.849	1.698	-0.849	-13.018	7.641	-15.282	5.094	20.376	0		0		0		0		0		0		0	0	0	0	0	0		2814	1458	741	1990	2621	3769	1926
1516	423	567	1575	270	522	1803	388	231	1002	1743	1446	-2.83	5.943	22.923	-22.357	0.849	1.698	-0.849	-13.018	7.641	-15.282	5.094	20.376	0		0.823872		7.91303		0.823872		0		0		0	0.823872	7.91303	0.823872	0	0		2814	1458	741	1990	2621	3769	1926
1516	423	567	1573	255	510	1803	390	231	1002	1743	1446	-2.83	5.943	22.923	-21.791	5.094	5.094	-0.849	-13.584	7.641	-15.282	5.094	20.376	0		0.823872		0		0		0		0		0	0.823872	0	0	0	0		2814	1458	741	1990	2621	3769	1944
1516	423	567	1571	255	510	1803	390	231	1002	1743	1446	-2.83	5.943	22.923	-21.225	5.094	5.094	-0.849	-13.584	7.641	-15.282	5.094	20.376	0		0		7.20594		0		2.76335		2.47162		0	0	7.20594	0	2.76335	2.47162		2814	1458	741	1990	2507	3813	1944
1516	423	567	1571	240	501	1803	390	231	999	1743	1452	-2.83	5.943	22.923	-21.225	9.339	7.641	-0.849	-13.584	5.943	-14.433	5.094	18.678	0		0		2.47162		0		0		2.47162		0	0	2.47162	0	0	2.47162		2814	1458	741	1990	2507	3813	1944
1516	423	567	1571	240	507	1803	390	231	999	1743	1458	-2.83	5.943	22.923	-21.225	9.339	5.943	-0.849	-13.584	5.943	-14.433	5.094	16.98	0		0		0		0.823872		12.3581		1.23581		0	0	0	0.823872	12.3581	1.23581		2814	1458	741	1990	2507	3813	1944
1516	423	567	1571	240	507	1803	392	231	1023	1743	1461	-2.83	5.943	22.923	-21.225	9.339	5.943	-0.849	-14.15	11.037	-21.225	5.094	16.131	0		0		0		0		7.20594		0		0	0	0	0	7.20594	0		2814	1458	741	1990	2507	3813	1944
1516	423	567	1571	240	507	1803	392	231	1014	1743	1461	-2.83	5.943	22.923	-21.225	9.339	5.943	-0.849	-14.15	15.282	-18.678	5.094	16.131	0		0		0		0		3.90797		1.7477		0	0	0	0	3.90797	1.7477		2814	1458	741	1990	2507	3813	1932
1516	423	567	1571	240	507	1803	392	231	1023	1746	1458	-2.83	5.943	22.923	-21.225	9.339	5.943	-0.849	-14.15	14.433	-21.225	4.245	16.98	0		0		3.90797		0		0		1.23581		0	0	3.90797	0	0	1.23581		2814	1458	741	1990	2502	3813	1926
1516	423	567	1571	231	504	1803	392	231	1023	1746	1455	-2.83	5.943	22.923	-21.225	11.886	6.792	-0.849	-14.15	14.433	-21.225	4.245	17.829	0		0		1.23581		1.23581		0		0		0	0	1.23581	1.23581	0	0		2814	1458	741	1990	2471	3787	1926
1516	423	567	1571	231	501	1803	395	231	1023	1746	1455	-2.83	5.943	22.923	-21.225	11.886	7.641	-0.849	-14.999	14.433	-21.225	4.245	17.829	0		0		0		0		1.7477		0		0	0	0	0	1.7477	0		2814	1458	741	1990	2471	3787	1920
1516	423	567	1571	231	501	1803	395	231	1020	1746	1455	-2.83	5.943	22.923	-21.225	11.886	7.641	-0.849	-14.999	13.584	-20.376	4.245	17.829	0		2.21834		0		0		1.23581		0		0	2.21834	0	0	1.23581	0		2814	1458	741	1990	2471	3787	1920
1516	423	562	1573	231	501	1803	395	231	1017	1746	1455	-2.83	5.943	24.338	-21.791	11.886	7.641	-0.849	-14.999	13.584	-19.527	4.245	17.829	0		1.84223		0		0		0		0		0	1.84223	0	0	0	0		2814	1458	741	1990	2471	3778	1920
1516	423	558	1575	231	501	1803	395	231	1017	1746	1455	-2.83	5.943	25.47	-22.357	11.886	7.641	-0.849	-14.999	13.584	-19.527	4.245	17.829	0		3.54361		0		0		0		0		0	3.54361	0	0	0	0		2814	1458	741	1990	2489	3773	1920
1516	423	553	1582	231	501	1803	395	231	1017	1746	1455	-2.83	5.943	26.885	-24.338	11.886	7.641	-0.849	-14.999	13.584	-19.527	4.245	17.829	0		3.32113		0		2.88355		0		0		0	3.32113	0	2.88355	0	0		2814	1458	741	1990	2489	3773	1920
1516	423	549	1575	231	501	1803	388	231	1017	1746	1455	-2.83	5.943	28.017	-22.357	11.886	7.641	-0.849	-13.018	13.584	-19.527	4.245	17.829	0		0		0		1.64774		0		0		0	0	0	1.64774	0	0		2814	1458	741	1990	2489	3773	1920
1516	423	549	1575	231	501	1803	392	231	1017	1746	1455	-2.83	5.943	28.017	-22.357	11.886	7.641	-0.849	-14.15	13.584	-19.527	4.245	17.829	0		0.823872		0		0		1.23581		0		0	0.823872	0	0	1.23581	0		2814	1458	741	1990	2489	3773	1920
1516	423	549	1573	231	501	1803	392	231	1014	1746	1455	-2.83	5.943	28.017	-21.791	11.886	7.641	-0.849	-14.15	13.584	-18.678	4.245	17.829	0		0		0		0		1.7477		0		0	0	0	0	1.7477	0		2814	1458	741	1990	2489	3773	1920
1516	423	549	1573	231	501	1803	392	231	1011	1746	1455	-2.83	5.943	28.017	-21.791	11.886	7.641	-0.849	-14.15	12.735	-17.829	4.245	17.829	0		0		0		1.48526		0		0		0	0	0	1.48526	0	0		2814	1458	741	1990	2489	3773	1920
1516	423	549	1573	231	501	1800	390	231	1011	1746	1455	-2.83	5.943	28.017	-21.791	11.886	7.641	0	-13.584	12.735	-17.829	4.245	17.829	0		0		0		1.64774		0		0		0	0	0	1.64774	0	0		2820	1464	741	1990	2493	3769	1920
1516	423	549	1573	231	501	1800	386	231	1011	1746	1455	-2.83	5.943	28.017	-21.791	11.886	7.641	0	-12.452	12.735	-17.829	4.245	17.829	0		0		0		0		0		1.23581		0	0	0	0	0	1.23581		2820	1464	741	1990	2493	3769	1920
1516	423	549	1573	231	501	1800	386	231	1011	1746	1452	-2.83	5.943	28.017	-21.791	11.886	7.641	0	-12.452	12.735	-17.829	4.245	18.678	0		0		0		0		3.90797		6.30141		0	0	0	0	3.90797	6.30141		2820	1464	741	1990	2493	3769	1920
1516	423	549	1573	231	501	1800	386	231	1002	1743	1467	-2.83	5.943	28.017	-21.791	11.886	7.641	0	-12.452	11.886	-15.282	5.094	14.433	0		0		7.20594		0		0		1.23581		0	0	7.20594	0	0	1.23581		2820	1464	741	1990	2493	3769	1920
1516	423	549	1573	216	492	1800	386	231	1002	1743	1464	-2.83	5.943	28.017	-21.791	16.131	10.188	0	-12.452	11.886	-15.282	5.094	15.282	0		0		6.17904		0		0		5.5267		0	0	6.17904	0	0	5.5267		2820	1464	741	1990	2493	3769	1920
1516	423	549	1573	201	492	1800	386	231	1002	1749	1452	-2.83	5.943	28.017	-21.791	20.376	10.188	0	-12.452	11.886	-15.282	3.396	18.678	0		0		8.73848		0		0		0		0	0	8.73848	0	0	0		2820	1464	741	1990	2493	3769	1920
1516	423	549	1573	222	495	1800	386	231	1002	1749	1452	-2.83	5.943	28.017	-21.791	14.433	9.339	0	-12.452	11.886	-15.282	3.396	18.678	0		0		0		0		4.94323		0		0	0	0	0	4.94323	0		2820	1464	741	1990	2502	3764	1920
1516	423	549	1573	222	495	1800	386	231	1014	1749	1452	-2.83	5.943	28.017	-21.791	14.433	9.339	0	-12.452	11.886	-18.678	3.396	18.678	0		0		2.76335		0		1.23581		3.90797		0	0	2.76335	0	1.23581	3.90797		2820	1464	741	1990	2502	3764	1920
1516	423	549	1573	219	489	1800	386	231	1017	1752	1443	-2.83	5.943	28.017	-21.791	15.282	11.037	0	-12.452	11.886	-19.527	2.547	21.225	0		0		0		0		0		0		0	0	0	0	0	0		2820	1464	745	1990	2502	3764	1890
1516	423	549	1573	219	489	1800	386	231	1017	1752	1443	-2.83	5.943	28.017	-21.791	15.282	11.037	0	-12.452	11.886	-19.527	2.547	21.225	0		0		2.76335		0		0		0		0	0	2.76335	0	0	0		2820	1464	745	1990	2502	3764	1890
1516	423	549	1573	213	486	1800	386	231	1017	1752	1443	-2.83	5.943	28.017	-21.791	16.98	11.886	0	-12.452	11.886	-19.527	2.547	21.225	0		0.823872		0		2.76335		0		1.23581		0	0.823872	0	2.76335	0	1.23581		2820	1464	745	1990	2502	3764	1890
1516	423	549	1571	213	486	1803	392	231	1017	1752	1440	-2.83	5.943	28.017	-21.225	16.98	11.886	-0.849	-14.15	11.886	-19.527	2.547	22.074	0		0.823872		0		0		0		9.9634		0	0.823872	0	0	0	9.9634		2820	1464	745	1990	2502	3764	1890
1516	423	547	1571	213	486	1803	392	231	1017	1740	1461	-2.83	5.943	28.583	-21.225	16.98	11.886	-0.849	-14.15	11.886	-19.527	5.943	16.131	0		0		0		0		0		5.09537		0	0	0	0	0	5.09537		2820	1464	745	1990	2502	3764	1908
1516	423	547	1571	213	486	1803	392	231	1017	1737	1449	-2.83	5.943	28.583	-21.225	16.98	11.886	-0.849	-14.15	11.886	-19.527	6.792	19.527	0		1.64774		0		2.05968		2.47162		6.17904		0	1.64774	0	2.05968	2.47162	6.17904		2820	1464	745	1990	2502	3764	1908
1516	423	547	1575	213	486	1807	395	231	1023	1725	1440	-2.83	5.943	28.583	-22.357	16.98	11.886	-1.981	-14.999	11.886	-21.225	10.188	22.074	0		0		0		0		1.23581		6.99078		0	0	0	0	1.23581	6.99078		2820	1464	745	1990	2502	3764	1908
1516	423	547	1575	213	486	1807	395	231	1020	1737	1452	-2.83	5.943	28.583	-22.357	16.98	11.886	-1.981	-14.999	11.886	-20.376	6.792	18.678	0		2.99894		0		0.823872		1.23581		1.23581		0	2.99894	0	0.823872	1.23581	1.23581		2820	1464	745	1990	2502	3764	1908
1516	423	545	1582	213	486	1807	397	231	1017	1737	1455	-2.83	5.943	29.149	-24.338	16.98	11.886	-1.981	-15.565	11.886	-19.527	6.792	17.829	0		0		2.47162		0.823872		0		0		0	0	2.47162	0.823872	0	0		2820	1464	745	1990	2502	3764	1908
1516	423	545	1582	213	492	1807	395	231	1017	1737	1455	-2.83	5.943	29.149	-24.338	16.98	10.188	-1.981	-14.999	11.886	-19.527	6.792	17.829	0		2.05968		3.90797		0		0		2.47162		0	2.05968	3.90797	0	0	2.47162		2820	1464	745	1990	2502	3764	1890
1516	423	545	1577	210	483	1807	395	231	1017	1737	1449	-2.83	5.943	29.149	-22.923	17.829	12.735	-1.981	-14.999	11.886	-19.527	6.792	19.527	0		0		1.7477		0.823872		0		5.09537		0	0	1.7477	0.823872	0	5.09537		2826	1458	745	1990	2502	3764	1890
1516	423	545	1577	207	480	1805	395	231	1017	1734	1437	-2.83	5.943	29.149	-22.923	18.678	13.584	-1.415	-14.999	11.886	-19.527	7.641	22.923	5.41817		0		7.81594		0		1.7477		1.23581		5.41817	0	7.81594	0	1.7477	1.23581		2826	1458	745	1990	2502	3742	1890
1518	410	545	1577	213	498	1805	395	231	1014	1734	1440	-3.396	9.622	29.149	-22.923	16.98	8.49	-1.415	-14.999	11.037	-18.678	7.641	22.074	0		0		1.7477		3.13721		0		7.99835		0	0	1.7477	3.13721	0	7.99835		2826	1458	754	1990	2502	3742	1890
1518	410	545	1577	210	495	1798	392	231	1014	1745	1456	-3.396	9.622	29.149	-22.923	17.829	9.339	0.566	-14.15	11.037	-18.678	4.528	17.546	1.84223		0		2.47162		0		0		0		1.84223	0	2.47162	0	0	0		2826	1458	754	1990	2502	3742	1890
1516	406	545	1577	210	489	1798	392	231	1014	1745	1456	-2.83	10.754	29.149	-22.923	17.829	11.037	0.566	-14.15	11.037	-18.678	4.528	17.546	1.7477		0		0		0		1.23581		0		1.7477	0	0	0	1.23581	0		2826	1458	754	1990	2502	3742	1890
1513	403	545	1577	210	489	1798	392	231	1011	1745	1456	-1.981	11.603	29.149	-22.923	17.829	11.037	0.566	-14.15	11.037	-17.829	4.528	17.546	0		0		0		0		3.49539		0		0	0	0	0	3.49539	0		2826	1458	754	1990	2502	3742	1890
1513	403	545	1577	210	489	1798	392	231	1005	1745	1456	-1.981	11.603	29.149	-22.923	17.829	11.037	0.566	-14.15	9.339	-16.131	4.528	17.546	0		0		0		0		0		0		0	0	0	0	0	0		2838	1458	754	1990	2498	3734	1890
1513	403	545	1577	210	489	1798	392	231	1005	1745	1456	-1.981	11.603	29.149	-22.923	17.829	11.037	0.566	-14.15	9.339	-16.131	4.528	17.546	0		0		0		0		0		0		0	0	0	0	0	0		2838	1458	754	1990	2493	3729	1890
1513	403	545	1577	210	489	1798	392	231	1005	1745	1456	-1.981	11.603	29.149	-22.923	17.829	11.037	0.566	-14.15	9.339	-16.131	4.528	17.546	1.84223		2.88355		0		0		0		0		1.84223	2.88355	0	0	0	0		2844	1452	754	1990	2493	3729	1890
1509	401	545	1584	210	489	1798	392	231	1005	1745	1456	-0.849	12.169	29.149	-24.904	17.829	11.037	0.566	-14.15	9.339	-16.131	4.528	17.546	0		0		0		0		0		0		0	0	0	0	0	0		2844	1452	754	1990	2493	3729	1890
1509	401	545	1584	210	489	1798	392	231	1005	1745	1456	-0.849	12.169	29.149	-24.904	17.829	11.037	0.566	-14.15	9.339	-16.131	4.528	17.546	0.823872		0		0		0		2.76335		0		0.823872	0	0	0	2.76335	0		2844	1452	754	1990	2493	3729	1890
1509	403	545	1584	210	489	1798	392	231	1002	1745	1456	-0.849	11.603	29.149	-24.904	17.829	11.037	0.566	-14.15	7.641	-15.282	4.528	17.546	0		2.88355		1.7477		1.64774		10.4862		4.5313		0	2.88355	1.7477	1.64774	10.4862	4.5313		2844	1452	754	1990	2493	3729	1890
1509	403	538	1584	207	486	1798	388	231	1020	1745	1445	-0.849	11.603	31.13	-24.904	18.678	11.886	0.566	-13.018	2.547	-20.376	4.528	20.659	0		0.823872		0		0		0		0		0	0.823872	0	0	0	0		2844	1452	763	1990	2493	3729	1890
1509	403	536	1584	207	486	1798	388	231	1020	1745	1445	-0.849	11.603	31.696	-24.904	18.678	11.886	0.566	-13.018	2.547	-20.376	4.528	20.659	0		0		0		0		0		0		0	0	0	0	0	0		2844	1452	763	1990	2493	3729	1890
1509	403	536	1584	207	486	1798	388	231	1020	1745	1445	-0.849	11.603	31.696	-24.904	18.678	11.886	0.566	-13.018	2.547	-20.376	4.528	20.659	1.16513		0		2.47162		0		12.1713		0		1.16513	0	2.47162	0	12.1713	0		2844	1452	763	1990	2493	3729	1890
1507	401	536	1584	201	486	1798	388	231	1032	1745	1445	-0.283	12.169	31.696	-24.904	20.376	11.886	0.566	-13.018	10.188	-23.772	4.528	20.659	1.64774		0		0		1.16513		0		0		1.64774	0	0	1.16513	0	0		2844	1452	763	1990	2493	3729	1890
1507	397	536	1584	201	486	1800	390	231	1032	1745	1445	-0.283	13.301	31.696	-24.904	20.376	11.886	0	-13.584	10.188	-23.772	4.528	20.659	0		0		0		0		0		0		0	0	0	0	0	0		2844	1452	763	1990	2493	3729	1890
1507	397	536	1584	201	486	1800	390	231	1032	1745	1445	-0.283	13.301	31.696	-24.904	20.376	11.886	0	-13.584	10.188	-23.772	4.528	20.659	2.21834		2.88355		0		0.823872		0		0		2.21834	2.88355	0	0.823872	0	0		2844	1452	763	1990	2493	3729	1890
1505	392	536	1591	201	486	1800	392	231	1032	1745	1445	0.283	14.716	31.696	-26.885	20.376	11.886	0	-14.15	10.188	-23.772	4.528	20.659	1.23581		0		0		2.88355		1.23581		0		1.23581	0	0	2.88355	1.23581	0		2844	1452	763	1990	2493	3729	1890
1502	392	536	1591	201	486	1800	399	231	1029	1745	1445	1.132	14.716	31.696	-26.885	20.376	11.886	0	-16.131	10.188	-22.923	4.528	20.659	0		0		0		1.64774		0		0		0	0	0	1.64774	0	0		2844	1452	763	1990	2489	3725	1890
1502	392	536	1591	201	486	1800	395	231	1029	1745	1445	1.132	14.716	31.696	-26.885	20.376	11.886	0	-14.999	10.188	-22.923	4.528	20.659	1.48526		2.47162		5.5267		0		0		0		1.48526	2.47162	5.5267	0	0	0		2844	1446	763	1990	2489	3720	1890
1505	390	536	1597	213	492	1800	395	231	1029	1745	1445	0.283	15.282	31.696	-28.583	16.98	10.188	0	-14.999	10.188	-22.923	4.528	20.659	2.33026		0.823872		0		0		4.45577		0		2.33026	0.823872	0	0	4.45577	0		2844	1446	763	1990	2489	3720	1890
1509	386	534	1597	213	492	1800	395	231	1023	1745	1445	-0.849	16.414	32.262	-28.583	16.98	10.188	0	-14.999	7.641	-21.225	4.528	20.659	0		1.23581		1.23581		0		0		0		0	1.23581	1.23581	0	0	0		2844	1446	763	2048	2489	3720	1890
1509	386	534	1600	213	489	1800	395	231	1023	1745	1445	-0.849	16.414	32.262	-29.432	16.98	11.037	0	-14.999	7.641	-21.225	4.528	20.659	0		0		3.90797		0		0		0		0	0	3.90797	0	0	0		2850	1440	754	2034	2476	3720	1890
1509	386	534	1600	216	498	1800	395	231	1023	1745	1445	-0.849	16.414	32.262	-29.432	16.131	8.49	0	-14.999	7.641	-21.225	4.528	20.659	0		0.823872		3.70742		0		0		0		0	0.823872	3.70742	0	0	0		2850	1440	745	2034	2476	3720	1890
1509	386	534	1602	216	489	1800	395	231	1023	1745	1445	-0.849	16.414	32.262	-29.998	16.131	11.037	0	-14.999	7.641	-21.225	4.528	20.659	0		0.823872		1.23581		0		1.23581		0		0	0.823872	1.23581	0	1.23581	0		2850	1440	741	2034	2476	3694	1890
1509	386	534	1600	216	486	1800	395	231	1026	1745	1445	-0.849	16.414	32.262	-29.432	16.131	11.886	0	-14.999	7.641	-22.074	4.528	20.659	0		1.23581		0		0		2.76335		0		0	1.23581	0	0	2.76335	0		2850	1440	741	2034	2476	3694	1890
1509	386	534	1597	216	486	1800	395	231	1032	1745	1445	-0.849	16.414	32.262	-28.583	16.131	11.886	0	-14.999	8.49	-23.772	4.528	20.659	0		2.88355		6.17904		6.17904		1.23581		0		0	2.88355	6.17904	6.17904	1.23581	0		2850	1440	723	2048	2476	3694	1890
1509	386	534	1604	207	474	1800	410	231	1032	1745	1445	-0.849	16.414	32.262	-30.564	18.678	15.282	0	-19.244	9.339	-23.772	4.528	20.659	3.32113		0		0		0.823872		13.1368		0		3.32113	0	0	0.823872	13.1368	0		2850	1440	710	2048	2476	3694	1890
1516	390	534	1604	207	474	1800	408	231	1011	1745	1445	-2.83	15.282	32.262	-30.564	18.678	15.282	0	-18.678	16.131	-17.829	4.528	20.659	0		2.05968		0		2.05968		16.4877		0		0	2.05968	0	2.05968	16.4877	0		2850	1440	710	2048	2476	3694	1890
1516	390	531	1600	207	474	1803	412	231	1050	1745	1445	-2.83	15.282	33.111	-29.432	18.678	15.282	-0.849	-19.81	13.584	-28.866	4.528	20.659	0		0		0		3.90797		0		0		0	0	0	3.90797	0	0		2850	1434	710	2048	2471	3689	1890
1516	390	531	1600	207	474	1800	403	231	1050	1745	1445	-2.83	15.282	33.111	-29.432	18.678	15.282	0	-17.263	13.584	-28.866	4.528	20.659	0		0		1.23581		0		1.23581		2.88355		0	0	1.23581	0	1.23581	2.88355		2850	1434	710	2056	2471	3689	1890
1516	390	531	1600	210	474	1800	403	231	1047	1752	1445	-2.83	15.282	33.111	-29.432	17.829	15.282	0	-17.263	13.584	-28.017	2.547	20.659	2.47162		0		0		0		4.45577		8.23872		2.47162	0	0	0	4.45577	8.23872		2850	1434	710	2061	2471	3689	1890
1516	384	531	1600	210	474	1800	403	231	1041	1752	1425	-2.83	16.98	33.111	-29.432	17.829	15.282	0	-17.263	11.037	-26.319	2.547	26.319	1.23581		0		0		0		5.5267		1.16513		1.23581	0	0	0	5.5267	1.16513		2850	1434	715	2065	2471	3689	1890
1516	381	531	1600	210	474	1800	403	231	1035	1750	1423	-2.83	17.829	33.111	-29.432	17.829	15.282	0	-17.263	7.641	-24.621	3.113	26.885	0		0		0		1.84223		0		0.823872		0	0	0	1.84223	0	0.823872		2850	1434	715	2070	2467	3689	1890
1516	381	531	1600	210	474	1798	399	231	1035	1750	1421	-2.83	17.829	33.111	-29.432	17.829	15.282	0.566	-16.131	7.641	-24.621	3.113	27.451	0		0		1.23581		0		7.20594		1.23581		0	0	1.23581	0	7.20594	1.23581		2850	1434	719	2070	2462	3681	1890
1516	381	531	1600	213	474	1798	399	231	1020	1747	1421	-2.83	17.829	33.111	-29.432	16.98	15.282	0.566	-16.131	5.094	-20.376	3.962	27.451	0		2.05968		0		0.823872		0		0		0	2.05968	0	0.823872	0	0		2850	1434	719	2070	2462	3681	1890
1516	381	531	1595	213	474	1798	397	231	1020	1747	1421	-2.83	17.829	33.111	-28.017	16.98	15.282	0.566	-15.565	5.094	-20.376	3.962	27.451	1.23581		0.823872		0		0		0		1.64774		1.23581	0.823872	0	0	0	1.64774		2850	1422	719	2061	2462	3681	1890
1516	384	531	1597	213	474	1798	397	231	1020	1743	1421	-2.83	16.98	33.111	-28.583	16.98	15.282	0.566	-15.565	5.094	-20.376	5.094	27.451	0		0		0		0		8.73848		0		0	0	0	0	8.73848	0		2850	1422	719	2061	2462	3681	1938
1516	384	531	1597	213	474	1798	397	231	1005	1743	1421	-2.83	16.98	33.111	-28.583	16.98	15.282	0.566	-15.565	0.849	-16.131	5.094	27.451	0		1.23581		0		0		0		0		0	1.23581	0	0	0	0		2850	1422	719	2056	2462	3681	1938
1516	384	531	1600	213	474	1798	397	231	1005	1743	1421	-2.83	16.98	33.111	-29.432	16.98	15.282	0.566	-15.565	0.849	-16.131	5.094	27.451	0		0		0		0		0		0.823872		0	0	0	0	0	0.823872		2850	1422	719	2056	2462	3681	1938
1516	384	531	1600	213	474	1798	397	231	1005	1743	1419	-2.83	16.98	33.111	-29.432	16.98	15.282	0.566	-15.565	0.849	-16.131	5.094	28.017	0		2.88355		0		0		0		0		0	2.88355	0	0	0	0		2856	1398	692	2105	2462	3681	1938
1516	384	531	1593	213	474	1798	397	231	1005	1743	1419	-2.83	16.98	33.111	-27.451	16.98	15.282	0.566	-15.565	0.849	-16.131	5.094	28.017	0		4.69679		0		0		0		0		0	4.69679	0	0	0	0		2856	1398	679	2096	2462	3681	1938
1516	384	534	1604	213	474	1798	397	231	1005	1743	1419	-2.83	16.98	32.262	-30.564	16.98	15.282	0.566	-15.565	0.849	-16.131	5.094	28.017	0		1.84223		2.47162		0		0		0		0	1.84223	2.47162	0	0	0		2856	1398	679	2096	2462	3681	1938
1516	384	536	1608	213	468	1798	397	231	1005	1743	1419	-2.83	16.98	31.696	-31.696	16.98	16.98	0.566	-15.565	0.849	-16.131	5.094	28.017	0		2.47162		3.49539		0		0		0		0	2.47162	3.49539	0	0	0		2856	1398	692	2078	2462	3681	1938
1516	384	536	1602	207	462	1798	397	231	1005	1743	1419	-2.83	16.98	31.696	-29.998	18.678	18.678	0.566	-15.565	0.849	-16.131	5.094	28.017	0		0		0		0		4.45577		0		0	0	0	0	4.45577	0		2856	1398	706	2083	2462	3681	1938
1516	384	536	1602	207	462	1798	397	231	999	1743	1419	-2.83	16.98	31.696	-29.998	18.678	18.678	0.566	-15.565	-1.698	-14.433	5.094	28.017	0.823872		0		0		0		2.76335		0		0.823872	0	0	0	2.76335	0		2850	1410	706	2074	2462	3681	1938
1516	386	536	1602	207	462	1798	397	231	993	1743	1419	-2.83	16.414	31.696	-29.998	18.678	18.678	0.566	-15.565	-2.547	-12.735	5.094	28.017	0.823872		0		0		0		0		0		0.823872	0	0	0	0	0		2844	1404	710	2070	2462	3681	1938
1516	384	536	1602	207	462	1798	397	231	993	1743	1419	-2.83	16.98	31.696	-29.998	18.678	18.678	0.566	-15.565	-2.547	-12.735	5.094	28.017	6.85598		0		0		0		1.23581		0		6.85598	0	0	0	1.23581	0		2844	1398	710	2070	2462	3681	1938
1507	370	536	1602	207	462	1798	397	231	993	1743	1419	-0.283	20.942	31.696	-29.998	18.678	18.678	0.566	-15.565	-3.396	-12.735	5.094	28.017	0		0		0		0		1.23581		0		0	0	0	0	1.23581	0		2844	1386	710	2056	2462	3681	1938
1507	370	536	1602	207	462	1798	397	231	993	1743	1419	-0.283	20.942	31.696	-29.998	18.678	18.678	0.566	-15.565	-4.245	-12.735	5.094	28.017	0		0		0		3.70742		0		0		0	0	0	3.70742	0	0		2844	1386	715	2056	2458	3681	1938
1507	370	536	1602	207	462	1798	406	231	993	1743	1419	-0.283	20.942	31.696	-29.998	18.678	18.678	0.566	-18.112	-4.245	-12.735	5.094	28.017	0		0.823872		3.70742		0		0		0		0	0.823872	3.70742	0	0	0		2844	1386	715	2056	2454	3681	1938
1507	370	536	1604	207	471	1798	406	231	993	1743	1419	-0.283	20.942	31.696	-30.564	18.678	16.131	0.566	-18.112	-4.245	-12.735	5.094	28.017	2.21834		1.64774		0		0		0		0		2.21834	1.64774	0	0	0	0		2838	1386	715	2056	2454	3681	1938
1509	375	536	1608	207	471	1798	406	231	993	1743	1419	-0.849	19.527	31.696	-31.696	18.678	16.131	0.566	-18.112	-4.245	-12.735	5.094	28.017	0		0		0		3.29549		0		0		0	0	0	3.29549	0	0		2838	1386	715	2056	2454	3681	1938
1509	375	536	1608	207	471	1798	414	231	993	1743	1419	-0.849	19.527	31.696	-31.696	18.678	16.131	0.566	-20.376	-4.245	-12.735	5.094	28.017	0		0		0		0.823872		0		0		0	0	0	0.823872	0	0		2838	1386	715	2056	2454	3681	1938
1509	375	536	1608	207	471	1798	412	231	993	1743	1419	-0.849	19.527	31.696	-31.696	18.678	16.131	0.566	-19.81	-4.245	-12.735	5.094	28.017	0.823872		0		0		0		0		0		0.823872	0	0	0	0	0		2838	1386	715	2056	2454	3681	1938
1511	375	536	1608	207	471	1798	412	231	993	1743	1419	-1.415	19.527	31.696	-31.696	18.678	16.131	0.566	-19.81	-4.245	-12.735	5.094	28.017	0.823872		0		1.23581		0		0		0		0.823872	0	1.23581	0	0	0		2838	1386	715	2056	2467	3681	1938
1513	375	536	1608	207	468	1798	412	231	993	1743	1419	-1.981	19.527	31.696	-31.696	18.678	16.98	0.566	-19.81	-4.245	-12.735	5.094	28.017	0		1.64774		0		0		1.23581		0		0	1.64774	0	0	1.23581	0		2838	1392	719	2056	2471	3676	1938
1513	375	536	1604	207	468	1798	412	231	990	1743	1419	-1.981	19.527	31.696	-30.564	18.678	16.98	0.566	-19.81	-4.245	-11.886	5.094	28.017	0		0		0		0		1.7477		0		0	0	0	0	1.7477	0		2838	1392	719	2056	2476	3676	1938
1513	375	536	1604	207	468	1798	412	231	987	1743	1419	-1.981	19.527	31.696	-30.564	18.678	16.98	0.566	-19.81	-5.094	-11.037	5.094	28.017	1.48526		1.16513		4.94323		0		0		2.05968		1.48526	1.16513	4.94323	0	0	2.05968		2838	1392	706	2052	2476	3676	1938
1516	377	534	1602	207	480	1798	412	231	987	1743	1414	-2.83	18.961	32.262	-29.998	18.678	13.584	0.566	-19.81	-5.094	-11.037	5.094	29.432	3.39691		2.47162		1.23581		0		5.09537		0		3.39691	2.47162	1.23581	0	5.09537	0		2838	1392	701	2061	2476	3659	1938
1524	379	534	1608	207	483	1798	412	231	999	1743	1414	-5.094	18.395	32.262	-31.696	18.678	12.735	0.566	-19.81	-4.245	-14.433	5.094	29.432	0		0		1.23581		2.21834		1.23581		0		0	0	1.23581	2.21834	1.23581	0		2832	1392	701	2061	2476	3659	1938
1524	379	534	1608	207	480	1803	410	231	999	1743	1414	-5.094	18.395	32.262	-31.696	18.678	13.584	-0.849	-19.244	-3.396	-14.433	5.094	29.432	0		0		0		0		8.99682		2.88355		0	0	0	0	8.99682	2.88355		2832	1392	701	2061	2476	3659	1938
1524	379	534	1608	207	480	1803	410	231	1005	1743	1421	-5.094	18.395	32.262	-31.696	18.678	13.584	-0.849	-19.244	2.547	-16.131	5.094	27.451	0		0		1.23581		0		0		0		0	0	1.23581	0	0	0		2832	1392	701	2048	2476	3667	1938
1524	379	534	1608	207	483	1803	410	231	1005	1743	1421	-5.094	18.395	32.262	-31.696	18.678	12.735	-0.849	-19.244	2.547	-16.131	5.094	27.451	0		0		0		0		0		0		0	0	0	0	0	0		2832	1392	701	2043	2476	3667	1938
1524	379	534	1608	207	483	1803	410	231	1005	1743	1421	-5.094	18.395	32.262	-31.696	18.678	12.735	-0.849	-19.244	2.547	-16.131	5.094	27.451	0		0		2.47162		3.13721		0		3.70742		0	0	2.47162	3.13721	0	3.70742		2832	1392	701	2043	2476	3667	1938
1524	379	534	1608	207	477	1800	417	231	1005	1743	1430	-5.094	18.395	32.262	-31.696	18.678	14.433	0	-21.225	2.547	-16.131	5.094	24.904	2.88355		2.05968		0		0		1.23581		1.64774		2.88355	2.05968	0	0	1.23581	1.64774		2832	1392	701	2043	2476	3667	1938
1524	372	534	1613	207	477	1800	417	231	1002	1739	1430	-5.094	20.376	32.262	-33.111	18.678	14.433	0	-21.225	2.547	-15.282	6.226	24.904	0		0		1.23581		0		1.7477		1.7477		0	0	1.23581	0	1.7477	1.7477		2832	1392	701	2043	2476	3667	1938
1524	372	534	1613	207	474	1800	417	231	999	1736	1427	-5.094	20.376	32.262	-33.111	18.678	15.282	0	-21.225	1.698	-14.433	7.075	25.753	0		0.823872		0		0.823872		1.23581		1.23581		0	0.823872	0	0.823872	1.23581	1.23581		2832	1392	701	2043	2476	3667	1938
1524	372	534	1611	207	474	1798	417	231	999	1736	1430	-5.094	20.376	32.262	-32.545	18.678	15.282	0.566	-21.225	0.849	-14.433	7.075	24.904	0		1.23581		1.23581		1.48526		0		1.23581		0	1.23581	1.23581	1.48526	0	1.23581		2832	1392	701	2043	2476	3663	1938
1524	372	534	1608	204	474	1796	414	231	999	1739	1430	-5.094	20.376	32.262	-31.696	19.527	15.282	1.132	-20.376	0.849	-14.433	6.226	24.904	0		0		0		0		0		1.16513		0	0	0	0	0	1.16513		2832	1392	701	2043	2476	3659	1938
1524	372	534	1608	204	474	1796	414	231	999	1741	1432	-5.094	20.376	32.262	-31.696	19.527	15.282	1.132	-20.376	0.849	-14.433	5.66	24.338	0		0		0		0		2.76335		0		0	0	0	0	2.76335	0		2832	1392	701	2043	2476	3659	1938
1524	372	534	1608	204	474	1796	414	231	996	1741	1432	-5.094	20.376	32.262	-31.696	19.527	15.282	1.132	-20.376	-0.849	-13.584	5.66	24.338	0		0		0		0		0		0.823872		0	0	0	0	0	0.823872		2832	1392	701	2043	2476	3659	1938
1524	372	534	1608	204	474	1796	414	231	996	1741	1434	-5.094	20.376	32.262	-31.696	19.527	15.282	1.132	-20.376	-0.849	-13.584	5.66	23.772	0		0		0		0		0		4.82159		0	0	0	0	0	4.82159		2832	1392	701	2043	2476	3659	1938
1524	372	534	1608	204	474	1796	414	231	996	1745	1445	-5.094	20.376	32.262	-31.696	19.527	15.282	1.132	-20.376	-0.849	-13.584	4.528	20.659	0		0		0		0		7.91303		0		0	0	0	0	7.91303	0		2832	1392	701	2043	2476	3654	1938
1524	372	534	1608	204	474	1796	414	231	984	1745	1445	-5.094	20.376	32.262	-31.696	19.527	15.282	1.132	-20.376	-5.094	-10.188	4.528	20.659	0		0		0		0		0		2.99894		0	0	0	0	0	2.99894		2832	1392	701	2043	2476	3654	1938
1524	372	534	1608	204	474	1796	414	231	984	1743	1438	-5.094	20.376	32.262	-31.696	19.527	15.282	1.132	-20.376	-5.094	-10.188	5.094	22.64	0		2.05968		0		0		1.23581		0.823872		0	2.05968	0	0	1.23581	0.823872		2832	1392	701	2043	2476	3654	1938
1524	372	531	1604	204	474	1796	414	231	984	1743	1436	-5.094	20.376	33.111	-30.564	19.527	15.282	1.132	-20.376	-5.943	-10.188	5.094	23.206	0		0		3.90797		0.823872		1.23581		0		0	0	3.90797	0.823872	1.23581	0		2832	1392	701	2043	2476	3654	1938
1524	372	531	1604	201	465	1796	412	231	981	1743	1436	-5.094	20.376	33.111	-30.564	20.376	17.829	1.132	-19.81	-5.943	-9.339	5.094	23.206	1.23581		0		4.94323		0		0		0		1.23581	0	4.94323	0	0	0		2832	1392	701	2043	2476	3654	1938
1524	375	531	1604	201	477	1796	412	231	981	1743	1436	-5.094	19.527	33.111	-30.564	20.376	14.433	1.132	-19.81	-5.943	-9.339	5.094	23.206	0		1.64774		1.7477		0.823872		0		3.32113		0	1.64774	1.7477	0.823872	0	3.32113		2832	1392	701	2043	2476	3654	1938
1524	375	531	1608	198	480	1796	410	231	981	1736	1432	-5.094	19.527	33.111	-31.696	21.225	13.584	1.132	-19.244	-5.943	-9.339	7.075	24.338	0		0		4.94323		0		0		0		0	0	4.94323	0	0	0		2832	1392	701	2043	2476	3654	1938
1524	375	531	1608	186	480	1796	410	231	981	1736	1432	-5.094	19.527	33.111	-31.696	24.621	13.584	1.132	-19.244	-5.943	-9.339	7.075	24.338	0		2.88355		0		0		7.51713		0		0	2.88355	0	0	7.51713	0		2832	1392	701	2039	2476	3654	1938
1524	375	531	1615	186	480	1796	410	231	999	1736	1432	-5.094	19.527	33.111	-33.677	24.621	13.584	1.132	-19.244	-6.792	-14.433	7.075	24.338	2.88355		1.64774		0		0		0		0.823872		2.88355	1.64774	0	0	0	0.823872		2832	1392	701	2034	2476	3654	1938
1531	375	531	1611	186	480	1796	410	231	999	1736	1430	-7.075	19.527	33.111	-32.545	24.621	13.584	1.132	-19.244	-6.792	-14.433	7.075	24.904	0		0		0		0.823872		0		0		0	0	0	0.823872	0	0		2832	1392	701	2034	2476	3654	1938
1531	375	531	1611	186	480	1796	408	231	999	1736	1430	-7.075	19.527	33.111	-32.545	24.621	13.584	1.132	-18.678	-6.792	-14.433	7.075	24.904	2.60531		0		0		0		1.7477		0		2.60531	0	0	0	1.7477	0		2826	1368	701	2034	2476	3654	1938
1533	381	531	1611	186	480	1796	408	231	996	1736	1430	-7.641	17.829	33.111	-32.545	24.621	13.584	1.132	-18.678	-7.641	-13.584	7.075	24.904	0		0		0		0		0		0		0	0	0	0	0	0		2826	1368	701	2034	2471	3650	1938
1533	381	531	1611	186	480	1796	408	231	996	1736	1430	-7.641	17.829	33.111	-32.545	24.621	13.584	1.132	-18.678	-7.641	-13.584	7.075	24.904	1.64774		0		0		0		7.91303		0		1.64774	0	0	0	7.91303	0		2826	1368	701	2034	2471	3650	1938
1533	377	531	1611	186	480	1796	408	231	981	1736	1430	-7.641	18.961	33.111	-32.545	24.621	13.584	1.132	-18.678	-11.037	-9.339	7.075	24.904	0		0.823872		0		0		1.23581		2.05968		0	0.823872	0	0	1.23581	2.05968		2826	1368	701	2034	2471	3650	1938
1533	377	531	1613	186	480	1796	408	231	981	1736	1425	-7.641	18.961	33.111	-33.111	24.621	13.584	1.132	-18.678	-11.886	-9.339	7.075	26.319	0		0		0		0.823872		0		0		0	0	0	0.823872	0	0		2826	1368	701	2034	2471	3650	1938
1533	377	531	1613	186	480	1796	406	231	981	1736	1425	-7.641	18.961	33.111	-33.111	24.621	13.584	1.132	-18.112	-11.886	-9.339	7.075	26.319	3.32113		0		0		0		0		1.64774		3.32113	0	0	0	0	1.64774		2826	1368	701	2034	2471	3645	1938
1529	370	531	1613	186	480	1796	406	231	981	1736	1421	-6.509	20.942	33.111	-33.111	24.621	13.584	1.132	-18.112	-11.886	-9.339	7.075	27.451	1.16513		0		0		0		1.23581		0		1.16513	0	0	0	1.23581	0		2826	1368	701	2034	2471	3645	1938
1527	368	531	1613	186	480	1796	406	231	978	1736	1421	-5.943	21.508	33.111	-33.111	24.621	13.584	1.132	-18.112	-11.886	-8.49	7.075	27.451	0		0		0		0		3.70742		0		0	0	0	0	3.70742	0		2826	1368	701	2034	2471	3645	1938
1527	368	531	1613	186	480	1796	406	231	978	1736	1421	-5.943	21.508	33.111	-33.111	24.621	13.584	1.132	-18.112	-14.433	-8.49	7.075	27.451	0		0		0		0		0		0		0	0	0	0	0	0		2826	1368	701	2034	2471	3645	1938
1527	368	531	1613	186	480	1796	406	231	978	1736	1421	-5.943	21.508	33.111	-33.111	24.621	13.584	1.132	-18.112	-14.433	-8.49	7.075	27.451	0		0		0		0		0		0		0	0	0	0	0	0		2826	1368	701	2034	2471	3645	1938
1527	368	531	1613	186	480	1796	406	231	978	1736	1421	-5.943	21.508	33.111	-33.111	24.621	13.584	1.132	-18.112	-14.433	-8.49	7.075	27.451	0		0		0		1.16513		0		0		0	0	0	1.16513	0	0		2826	1368	701	2034	2471	3645	1938
1527	368	531	1613	186	480	1798	408	231	978	1736	1421	-5.943	21.508	33.111	-33.111	24.621	13.584	0.566	-18.678	-14.433	-8.49	7.075	27.451	0.823872		0		0		0		0		0		0.823872	0	0	0	0	0		2826	1368	701	2030	2471	3645	1938
1529	368	531	1613	186	480	1798	408	231	978	1736	1421	-6.509	21.508	33.111	-33.111	24.621	13.584	0.566	-18.678	-14.433	-8.49	7.075	27.451	8.1767		0		0		0		0		0		8.1767	0	0	0	0	0		2826	1368	701	2030	2471	3645	1938
1544	381	531	1613	186	480	1798	408	231	978	1736	1421	-10.754	17.829	33.111	-33.111	24.621	13.584	0.566	-18.678	-14.433	-8.49	7.075	27.451	1.48526		0.823872		0		0.823872		0		0		1.48526	0.823872	0	0.823872	0	0		2826	1368	715	2025	2471	3645	1938
1542	384	531	1611	186	480	1798	406	231	978	1736	1421	-10.188	16.98	33.111	-32.545	24.621	13.584	0.566	-18.112	-14.433	-8.49	7.075	27.451	1.48526		0		0		1.23581		0		0.823872		1.48526	0	0	1.23581	0	0.823872		2826	1368	719	2021	2471	3645	1938
1540	381	531	1611	186	480	1798	403	231	978	1734	1421	-9.622	17.829	33.111	-32.545	24.621	13.584	0.566	-17.263	-14.433	-8.49	7.641	27.451	0		3.51958		0		0		0		0		0	3.51958	0	0	0	0		2826	1368	719	2021	2471	3645	1938
1540	381	534	1619	186	480	1798	403	231	978	1734	1421	-9.622	17.829	32.262	-34.809	24.621	13.584	0.566	-17.263	-14.433	-8.49	7.641	27.451	1.16513		0.823872		0		0		0		0		1.16513	0.823872	0	0	0	0		2826	1368	719	2021	2471	3645	1938
1538	379	534	1617	186	480	1798	403	231	978	1734	1421	-9.056	18.395	32.262	-34.243	24.621	13.584	0.566	-17.263	-14.433	-8.49	7.641	27.451	4.69679		4.5313		0		0		0		0		4.69679	4.5313	0	0	0	0		2826	1368	719	2021	2471	3645	1974
1531	370	534	1628	186	480	1798	403	231	978	1734	1421	-7.075	20.942	32.262	-37.356	24.621	13.584	0.566	-17.263	-14.433	-8.49	7.641	27.451	2.21834		2.99894		0		0		0		0		2.21834	2.99894	0	0	0	0		2826	1368	719	2021	2471	3645	1932
1536	372	527	1626	186	480	1798	403	231	978	1734	1421	-8.49	20.376	34.243	-36.79	24.621	13.584	0.566	-17.263	-14.433	-8.49	7.641	27.451	0.823872		0		0		0		0		0		0.823872	0	0	0	0	0		2826	1368	719	2021	2462	3645	1920
1536	370	527	1626	186	480	1798	403	231	978	1734	1421	-8.49	20.942	34.243	-36.79	24.621	13.584	0.566	-17.263	-14.433	-8.49	7.641	27.451	0		0		0		0		0		0		0	0	0	0	0	0		2826	1368	719	2021	2454	3645	1920
1536	370	527	1626	186	480	1798	403	231	978	1734	1421	-8.49	20.942	34.243	-36.79	24.621	13.584	0.566	-17.263	-14.433	-8.49	7.641	27.451	1.48526		1.64774		0		2.21834		0		0		1.48526	1.64774	0	2.21834	0	0		2826	1368	719	2021	2449	3645	1920
1533	368	523	1626	186	480	1800	408	231	978	1734	1421	-7.641	21.508	35.375	-36.79	24.621	13.584	0	-18.678	-14.433	-8.49	7.641	27.451	0		0		0		0.823872		0		0		0	0	0	0.823872	0	0		2826	1368	719	2021	2449	3645	1920
1533	368	523	1626	186	480	1800	410	231	978	1734	1421	-7.641	21.508	35.375	-36.79	24.621	13.584	0	-19.244	-14.433	-8.49	7.641	27.451	4.07796		0		0		0		0		3.70742		4.07796	0	0	0	0	3.70742		2826	1368	719	2021	2454	3645	1920
1540	375	523	1626	186	480	1800	410	231	978	1734	1430	-9.622	19.527	35.375	-36.79	24.621	13.584	0	-19.244	-14.433	-8.49	7.641	24.904	1.23581		5.24309		0		3.54361		5.09537		1.23581		1.23581	5.24309	0	3.54361	5.09537	1.23581		2826	1368	715	2021	2454	3645	1920
1540	372	514	1635	186	480	1805	417	231	990	1734	1427	-9.622	20.376	37.922	-39.337	24.621	13.584	-1.415	-21.225	-13.584	-11.886	7.641	25.753	0		3.70742		0		1.23581		6.65503		2.47162		0	3.70742	0	1.23581	6.65503	2.47162		2826	1368	715	2017	2458	3645	1926
1540	372	505	1635	186	480	1805	414	231	996	1734	1421	-9.622	20.376	40.469	-39.337	24.621	13.584	-1.415	-20.376	-9.339	-13.584	7.641	27.451	1.23581		0.823872		0		1.16513		0		0		1.23581	0.823872	0	1.16513	0	0		2826	1368	715	2017	2458	3645	1926
1540	375	503	1635	186	480	1803	412	231	996	1734	1421	-9.622	19.527	41.035	-39.337	24.621	13.584	-0.849	-19.81	-9.339	-13.584	7.641	27.451	0		0.823872		0		1.48526		11.7239		0		0	0.823872	0	1.48526	11.7239	0		2826	1368	715	2017	2458	3645	1926
1540	375	503	1637	186	480	1800	410	231	969	1734	1421	-9.622	19.527	41.035	-39.903	24.621	13.584	0	-19.244	-11.886	-5.943	7.641	27.451	0.823872		0		0		0.823872		2.76335		0.823872		0.823872	0	0	0.823872	2.76335	0.823872		2826	1368	715	2017	2458	3645	1926
1540	377	503	1637	186	480	1800	408	231	966	1732	1421	-9.622	18.961	41.035	-39.903	24.621	13.584	0	-18.678	-13.584	-5.094	8.207	27.451	3.79786		1.48526		0		0		0		0.823872		3.79786	1.48526	0	0	0	0.823872		2826	1368	715	2017	2458	3645	1926
1542	368	500	1639	186	480	1800	408	231	966	1732	1419	-10.188	21.508	41.884	-40.469	24.621	13.584	0	-18.678	-13.584	-5.094	8.207	28.017	0		5.35517		0		0		0		0		0	5.35517	0	0	0	0		2826	1368	715	2017	2458	3645	1926
1542	368	500	1652	186	480	1800	408	231	966	1732	1419	-10.188	21.508	41.884	-44.148	24.621	13.584	0	-18.678	-13.584	-5.094	8.207	28.017	0		1.16513		0		0		6.30141		2.05968		0	1.16513	0	0	6.30141	2.05968		2826	1368	715	2017	2458	3645	1926
1542	368	498	1650	186	480	1800	408	231	951	1732	1414	-10.188	21.508	42.45	-43.582	24.621	13.584	0	-18.678	-14.433	-0.849	8.207	29.432	0		0		0		0		8.65066		0		0	0	0	0	8.65066	0		2826	1368	715	2017	2458	3645	1926
1542	368	498	1650	186	480	1800	408	231	930	1732	1414	-10.188	21.508	42.45	-43.582	24.621	13.584	0	-18.678	-14.433	5.094	8.207	29.432	0		0		0		0		2.47162		0.823872		0	0	0	0	2.47162	0.823872		2826	1368	715	2017	2462	3645	1926
1542	368	498	1650	186	480	1800	408	231	936	1734	1414	-10.188	21.508	42.45	-43.582	24.621	13.584	0	-18.678	-14.433	3.396	7.641	29.432	2.33026		1.16513		0		0		6.17904		0.823872		2.33026	1.16513	0	0	6.17904	0.823872		2826	1368	715	2017	2462	3645	1926
1538	364	496	1652	186	480	1800	408	231	951	1736	1414	-9.056	22.64	43.016	-44.148	24.621	13.584	0	-18.678	-14.433	-0.849	7.075	29.432	0		1.64774		0		0		2.47162		2.21834		0	1.64774	0	0	2.47162	2.21834		2826	1368	715	2017	2462	3645	1926
1538	364	492	1652	186	480	1800	408	231	957	1741	1412	-9.056	22.64	44.148	-44.148	24.621	13.584	0	-18.678	-14.433	-2.547	5.66	29.998	0		1.48526		0		0		4.94323		0		0	1.48526	0	0	4.94323	0		2826	1368	715	2017	2462	3645	1926
1538	364	489	1650	186	480	1800	408	231	945	1741	1412	-9.056	22.64	44.997	-43.582	24.621	13.584	0	-18.678	-14.433	0.849	5.66	29.998	0		0.823872		0		0		1.23581		0		0	0.823872	0	0	1.23581	0		2826	1368	732	1986	2462	3645	1926
1538	364	487	1650	186	480	1800	408	231	942	1741	1412	-9.056	22.64	45.563	-43.582	24.621	13.584	0	-18.678	-14.433	1.698	5.66	29.998	4.07796		0.823872		0		0		6.17904		3.54361		4.07796	0.823872	0	0	6.17904	3.54361		2826	1362	737	1986	2462	3645	1926
1531	357	485	1650	186	480	1800	408	231	927	1736	1419	-7.075	24.621	46.129	-43.582	24.621	13.584	0	-18.678	-14.433	5.943	7.075	28.017	1.84223		0		0		2.88355		0		0.823872		1.84223	0	0	2.88355	0	0.823872		2826	1350	737	1986	2462	3641	1926
1527	355	485	1650	186	480	1800	401	231	927	1734	1419	-5.943	25.187	46.129	-43.582	24.621	13.584	0	-16.697	-14.433	5.943	7.641	28.017	0		0		0		0		1.7477		0		0	0	0	0	1.7477	0		2826	1344	737	1986	2462	3641	1926
1527	355	485	1650	186	480	1800	401	231	924	1734	1419	-5.943	25.187	46.129	-43.582	24.621	13.584	0	-16.697	-13.584	6.792	7.641	28.017	0		0.823872		0		0		2.76335		0		0	0.823872	0	0	2.76335	0		2826	1344	737	1986	2462	3641	1926
1527	355	485	1648	186	480	1800	401	231	918	1734	1419	-5.943	25.187	46.129	-43.016	24.621	13.584	0	-16.697	-12.735	8.49	7.641	28.017	0		0		0		4.24114		1.23581		1.84223		0	0	0	4.24114	1.23581	1.84223		2826	1338	737	2003	2462	3641	1926
1527	355	485	1648	186	480	1805	410	231	921	1736	1423	-5.943	25.187	46.129	-43.016	24.621	13.584	-1.415	-19.244	-12.735	7.641	7.075	26.885	0		1.64774		0		3.70742		12.3581		2.88355		0	1.64774	0	3.70742	12.3581	2.88355		2808	1338	732	2003	2462	3641	1932
1527	355	485	1652	186	480	1805	401	231	951	1736	1416	-5.943	25.187	46.129	-44.148	24.621	13.584	-1.415	-16.697	-12.735	-0.849	7.075	28.866	0		0		0		0		2.47162		1.64774		0	0	0	0	2.47162	1.64774		2808	1338	732	2003	2462	3641	1932
1527	355	485	1652	186	480	1805	401	231	957	1732	1416	-5.943	25.187	46.129	-44.148	24.621	13.584	-1.415	-16.697	-12.735	-2.547	8.207	28.866	2.05968		1.16513		0		0		3.90797		0		2.05968	1.16513	0	0	3.90797	0		2808	1344	723	1999	2462	3641	1932
1527	350	487	1650	186	480	1805	401	231	966	1732	1416	-5.943	26.602	45.563	-43.582	24.621	13.584	-1.415	-16.697	-11.886	-5.094	8.207	28.866	2.47162		0		0		0.823872		4.94323		0.823872		2.47162	0	0	0.823872	4.94323	0.823872		2808	1350	723	1999	2462	3641	1926
1527	344	487	1650	186	480	1803	401	231	966	1732	1414	-5.943	28.3	45.563	-43.582	24.621	13.584	-0.849	-16.697	-8.49	-5.094	8.207	29.432	0		0		0		3.90797		0		0		0	0	0	3.90797	0	0		2808	1350	723	1999	2462	3641	1926
1527	344	487	1650	186	480	1800	410	231	966	1732	1414	-5.943	28.3	45.563	-43.582	24.621	13.584	0	-19.244	-8.49	-5.094	8.207	29.432	2.40198		1.64774		0		0		5.24309		0		2.40198	1.64774	0	0	5.24309	0		2808	1350	723	1999	2462	3641	1932
1524	339	487	1646	186	480	1800	410	231	975	1732	1414	-5.094	29.715	45.563	-42.45	24.621	13.584	0	-19.244	-11.037	-7.641	8.207	29.432	0		0		0		0		11.0534		0.823872		0	0	0	0	11.0534	0.823872		2808	1350	719	1995	2462	3641	1932
1524	339	487	1646	186	480	1800	410	231	951	1730	1414	-5.094	29.715	45.563	-42.45	24.621	13.584	0	-19.244	-14.433	-0.849	8.773	29.432	0		0.823872		0		0		3.90797		1.64774		0	0.823872	0	0	3.90797	1.64774		2808	1350	719	1964	2462	3641	1926
1524	339	487	1648	186	480	1800	410	231	942	1730	1410	-5.094	29.715	45.563	-43.016	24.621	13.584	0	-19.244	-15.282	1.698	8.773	30.564	0		4.60558		0		0		2.47162		0.823872		0	4.60558	0	0	2.47162	0.823872		2808	1350	728	1972	2462	3641	1926
1524	339	489	1659	186	480	1800	410	231	936	1730	1408	-5.094	29.715	44.997	-46.129	24.621	13.584	0	-19.244	-15.282	3.396	8.773	31.13	0		1.64774		0		0		1.23581		1.23581		0	1.64774	0	0	1.23581	1.23581		2808	1350	732	1972	2462	3641	1926
1524	339	489	1655	186	480	1800	410	231	933	1730	1405	-5.094	29.715	44.997	-44.997	24.621	13.584	0	-19.244	-15.282	4.245	8.773	31.979	0		1.64774		0		0		5.24309		0		0	1.64774	0	0	5.24309	0		2808	1350	737	1972	2462	3641	1932
1524	339	489	1659	186	480	1800	410	231	924	1730	1405	-5.094	29.715	44.997	-46.129	24.621	13.584	0	-19.244	-17.829	6.792	8.773	31.979	0		2.88355		0		0		27.4394		16.6669		0	2.88355	0	0	27.4394	16.6669		2808	1350	737	1968	2462	3641	1932
1524	339	489	1652	186	480	1800	410	231	978	1756	1374	-5.094	29.715	44.997	-44.148	24.621	13.584	0	-19.244	-6.792	-8.49	1.415	40.752	0		0		0		0		0		8.27981		0	0	0	0	0	8.27981		2808	1350	737	1964	2462	3641	1932
1524	339	489	1652	186	480	1800	410	231	978	1754	1394	-5.094	29.715	44.997	-44.148	24.621	13.584	0	-19.244	-6.792	-8.49	1.981	35.092	0		1.64774		0		0		0		9.21117		0	1.64774	0	0	0	9.21117		2814	1356	737	1955	2462	3641	1932
1524	339	489	1648	186	480	1800	410	231	978	1750	1416	-5.094	29.715	44.997	-43.016	24.621	13.584	0	-19.244	-6.792	-8.49	3.113	28.866	0		0		0		0		0		2.76335		0	0	0	0	0	2.76335		2814	1356	737	1955	2462	3641	1932
1524	339	489	1648	186	480	1800	410	231	978	1747	1410	-5.094	29.715	44.997	-43.016	24.621	13.584	0	-19.244	-6.792	-8.49	3.962	30.564	0		0.823872		0		0		2.47162		3.21732		0	0.823872	0	0	2.47162	3.21732		2814	1356	745	1950	2462	3641	1932
1524	339	489	1650	186	480	1800	410	231	972	1752	1416	-5.094	29.715	44.997	-43.582	24.621	13.584	0	-19.244	-6.792	-6.792	2.547	28.866	0		2.99894		0		0		1.23581		3.32113		0	2.99894	0	0	1.23581	3.32113		2814	1356	763	1981	2462	3641	1932
1524	339	487	1657	186	480	1800	410	231	969	1756	1423	-5.094	29.715	45.563	-45.563	24.621	13.584	0	-19.244	-6.792	-5.943	1.415	26.885	0		0.823872		0		0		0		1.84223		0	0.823872	0	0	0	1.84223		2814	1344	763	1981	2462	3641	1932
1524	339	485	1657	186	480	1800	410	231	969	1752	1421	-5.094	29.715	46.129	-45.563	24.621	13.584	0	-19.244	-6.792	-5.943	2.547	27.451	0		0.823872		0		0		8.65066		4.07796		0	0.823872	0	0	8.65066	4.07796		2814	1344	763	1959	2462	3641	1932
1524	339	485	1659	186	480	1800	410	231	969	1745	1414	-5.094	29.715	46.129	-46.129	24.621	13.584	0	-19.244	-12.735	-5.943	4.528	29.432	0		2.21834		0		0		0		0		0	2.21834	0	0	0	0		2802	1338	763	1959	2462	3641	1932
1524	339	483	1664	186	480	1800	410	231	969	1745	1414	-5.094	29.715	46.695	-47.544	24.621	13.584	0	-19.244	-12.735	-5.943	4.528	29.432	0		0		0		0		0		0		0	0	0	0	0	0		2802	1338	763	1959	2462	3641	1932
1524	339	483	1664	186	480	1800	410	231	969	1745	1414	-5.094	29.715	46.695	-47.544	24.621	13.584	0	-19.244	-12.735	-5.943	4.528	29.432	0		0		0		0		2.76335		0.823872		0	0	0	0	2.76335	0.823872		2808	1332	763	1959	2462	3641	1932
1524	339	483	1664	186	480	1800	410	231	972	1743	1414	-5.094	29.715	46.695	-47.544	24.621	13.584	0	-19.244	-11.037	-6.792	5.094	29.432	0		0		0		0		8.91154		3.79786		0	0	0	0	8.91154	3.79786		2808	1332	763	1959	2462	3641	1932
1524	339	483	1664	186	480	1800	410	231	984	1734	1412	-5.094	29.715	46.695	-47.544	24.621	13.584	0	-19.244	-5.943	-10.188	7.641	29.998	5.16154		1.23581		0		1.48526		0		0		5.16154	1.23581	0	1.48526	0	0		2808	1332	763	1959	2462	3641	1932
1513	333	483	1661	186	480	1803	412	231	984	1734	1412	-1.981	31.413	46.695	-46.695	24.621	13.584	-0.849	-19.81	-5.943	-10.188	7.641	29.998	0		2.33026		0		1.48526		0		0.823872		0	2.33026	0	1.48526	0	0.823872		2808	1332	763	1959	2462	3641	1932
1513	333	487	1657	186	480	1800	410	231	984	1734	1414	-1.981	31.413	45.563	-45.563	24.621	13.584	0	-19.244	-5.943	-10.188	7.641	29.432	1.23581		0		0		0		0		0		1.23581	0	0	0	0	0		2808	1344	763	1959	2462	3641	1932
1516	333	487	1657	186	480	1800	410	231	984	1734	1414	-2.83	31.413	45.563	-45.563	24.621	13.584	0	-19.244	-5.943	-10.188	7.641	29.432	4.82159		0		0		0		0		11.6513		4.82159	0	0	0	0	11.6513		2808	1350	763	1950	2462	3641	1932
1527	337	487	1657	186	480	1800	410	231	984	1754	1434	-5.943	30.281	45.563	-45.563	24.621	13.584	0	-19.244	-5.943	-10.188	1.981	23.772	2.47162		0		0		0		0		3.79786		2.47162	0	0	0	0	3.79786		2808	1350	763	1942	2462	3641	1932
1527	331	487	1657	186	480	1800	410	231	984	1756	1425	-5.943	31.979	45.563	-45.563	24.621	13.584	0	-19.244	-5.943	-10.188	1.415	26.319	1.7477		1.16513		0		2.88355		6.30141		5.89803		1.7477	1.16513	0	2.88355	6.30141	5.89803		2808	1350	763	1942	2462	3641	1932
1524	328	489	1659	186	480	1800	417	231	981	1750	1412	-5.094	32.828	44.997	-46.129	24.621	13.584	0	-21.225	-10.188	-9.339	3.113	29.998	0		0		0		3.70742		0		2.99894		0	0	0	3.70742	0	2.99894		2808	1350	763	1937	2462	3641	1932
1524	328	489	1659	186	480	1800	408	231	981	1743	1410	-5.094	32.828	44.997	-46.129	24.621	13.584	0	-18.678	-10.188	-9.339	5.094	30.564	0		5.37099		0		0.823872		0		10.1323		0	5.37099	0	0.823872	0	10.1323		2808	1350	763	1937	2462	3641	1932
1524	328	500	1666	186	480	1800	410	231	981	1754	1432	-5.094	32.828	41.884	-48.11	24.621	13.584	0	-19.244	-10.188	-9.339	1.981	24.338	0		1.48526		0		0		0		7.9558		0	1.48526	0	0	0	7.9558		2808	1350	763	1937	2462	3641	1932
1524	328	503	1668	186	480	1800	410	231	981	1747	1414	-5.094	32.828	41.035	-48.676	24.621	13.584	0	-19.244	-10.188	-9.339	3.962	29.432	0		0		0		0		0		0		0	0	0	0	0	0		2808	1350	768	1937	2462	3641	1932
1524	328	503	1668	186	480	1800	410	231	981	1747	1414	-5.094	32.828	41.035	-48.676	24.621	13.584	0	-19.244	-10.188	-9.339	3.962	29.432	0		0.823872		0		0		0		1.16513		0	0.823872	0	0	0	1.16513		2808	1350	768	1937	2462	3641	1932
1524	328	505	1668	186	480	1800	410	231	981	1745	1412	-5.094	32.828	40.469	-48.676	24.621	13.584	0	-19.244	-10.188	-9.339	4.528	29.998	0		2.99894		0		0		0		4.24114		0	2.99894	0	0	0	4.24114		2808	1350	768	1937	2462	3641	1932
1524	328	512	1670	186	480	1800	410	231	981	1750	1421	-5.094	32.828	38.488	-49.242	24.621	13.584	0	-19.244	-10.188	-9.339	3.113	27.451	0.823872		2.21834		0		0		1.23581		4.97744		0.823872	2.21834	0	0	1.23581	4.97744		2808	1320	768	1950	2462	3641	1932
1524	326	514	1675	186	480	1800	410	231	984	1745	1410	-5.094	33.394	37.922	-50.657	24.621	13.584	0	-19.244	-10.188	-10.188	4.528	30.564	0		1.64774		0		0		1.23581		3.79786		0	1.64774	0	0	1.23581	3.79786		2808	1320	768	1950	2462	3641	1932
1524	326	518	1675	186	480	1800	410	231	987	1747	1419	-5.094	33.394	36.79	-50.657	24.621	13.584	0	-19.244	-10.188	-11.037	3.962	28.017	0		1.48526		0		0		1.23581		2.99894		0	1.48526	0	0	1.23581	2.99894		2808	1320	768	1942	2462	3641	1932
1524	326	520	1672	186	480	1800	410	231	990	1745	1412	-5.094	33.394	36.224	-49.808	24.621	13.584	0	-19.244	-10.188	-11.886	4.528	29.998	0		0.823872		0		0		1.7477		4.60558		0	0.823872	0	0	1.7477	4.60558		2802	1314	768	1942	2462	3641	1932
1524	326	520	1670	186	480	1800	410	231	987	1747	1423	-5.094	33.394	36.224	-49.242	24.621	13.584	0	-19.244	-11.037	-11.037	3.962	26.885	0		0		0		0		0		0.823872		0	0	0	0	0	0.823872		2802	1314	768	1942	2462	3641	1932
1524	326	520	1670	186	480	1800	410	231	987	1747	1421	-5.094	33.394	36.224	-49.242	24.621	13.584	0	-19.244	-11.037	-11.037	3.962	27.451	0		2.88355		0		0		0		0		0	2.88355	0	0	0	0		2802	1314	763	1937	2462	3641	1932
1524	326	527	1670	186	480	1800	410	231	987	1747	1421	-5.094	33.394	34.243	-49.242	24.621	13.584	0	-19.244	-11.037	-11.037	3.962	27.451	0		0		0		0		0		4.5313		0	0	0	0	0	4.5313		2802	1314	750	1924	2462	3641	1932
1524	326	527	1670	186	480	1800	410	231	987	1747	1410	-5.094	33.394	34.243	-49.242	24.621	13.584	0	-19.244	-11.037	-11.037	3.962	30.564	0		0		0		0		0		2.88355		0	0	0	0	0	2.88355		2802	1308	750	1920	2462	3641	1932
1524	326	527	1670	186	480	1800	410	231	987	1747	1403	-5.094	33.394	34.243	-49.242	24.621	13.584	0	-19.244	-11.037	-11.037	3.962	32.545	0		0		0		0.823872		0		9.88646		0	0	0	0.823872	0	9.88646		2802	1308	750	1920	2462	3641	1932
1524	326	527	1670	186	480	1800	408	231	987	1747	1427	-5.094	33.394	34.243	-49.242	24.621	13.584	0	-18.678	-11.037	-11.037	3.962	25.753	0		5.37099		0		0.823872		0		9.48348		0	5.37099	0	0.823872	0	9.48348		2802	1308	750	1920	2449	3663	1932
1524	326	534	1681	186	480	1800	406	231	987	1734	1408	-5.094	33.394	32.262	-52.355	24.621	13.584	0	-18.112	-11.037	-11.037	7.641	31.13	0		0		0		2.05968		0		5.21062		0	0	0	2.05968	0	5.21062		2802	1308	750	1920	2449	3667	1944
1524	326	534	1681	186	480	1800	401	231	987	1730	1396	-5.094	33.394	32.262	-52.355	24.621	13.584	0	-16.697	-11.037	-11.037	8.773	34.526	0.823872		0		0		2.88355		0		0.823872		0.823872	0	0	2.88355	0	0.823872		2802	1308	750	1920	2449	3667	1944
1524	324	534	1681	186	480	1800	408	231	987	1730	1394	-5.094	33.96	32.262	-52.355	24.621	13.584	0	-18.678	-11.037	-11.037	8.773	35.092	0		0.823872		0		1.64774		0		0.823872		0	0.823872	0	1.64774	0	0.823872		2802	1308	750	1920	2449	3667	1944
1524	324	534	1683	186	480	1800	412	231	987	1730	1392	-5.094	33.96	32.262	-52.921	24.621	13.584	0	-19.81	-11.037	-11.037	8.773	35.658	1.64774		0		0		2.47162		0		0		1.64774	0	0	2.47162	0	0		2802	1308	750	1920	2445	3681	1944
1524	320	534	1683	186	480	1800	406	231	987	1730	1392	-5.094	35.092	32.262	-52.921	24.621	13.584	0	-18.112	-11.037	-11.037	8.773	35.658	0		0		0		1.23581		0		1.84223		0	0	0	1.23581	0	1.84223		2802	1302	750	1937	2445	3681	1944
1524	320	534	1683	186	480	1800	403	231	987	1728	1388	-5.094	35.092	32.262	-52.921	24.621	13.584	0	-17.263	-11.037	-11.037	9.339	36.79	0		1.23581		0		1.48526		0		1.23581		0	1.23581	0	1.48526	0	1.23581		2802	1302	750	1937	2445	3681	1944
1524	320	534	1686	186	480	1798	406	231	987	1725	1388	-5.094	35.092	32.262	-53.77	24.621	13.584	0.566	-18.112	-11.037	-11.037	10.188	36.79	0		0		0		1.23581		5.5267		0		0	0	0	1.23581	5.5267	0		2802	1302	750	1937	2436	3698	1944
1524	320	534	1686	186	480	1798	403	231	999	1725	1388	-5.094	35.092	32.262	-53.77	24.621	13.584	0.566	-17.263	-12.735	-14.433	10.188	36.79	1.23581		0		0		0		0		5.82565		1.23581	0	0	0	0	5.82565		2802	1302	750	1937	2436	3698	1944
1524	317	534	1686	186	480	1798	403	231	999	1723	1374	-5.094	35.941	32.262	-53.77	24.621	13.584	0.566	-17.263	-12.735	-14.433	10.754	40.752	0		0.823872		0		0		1.23581		11.7239		0	0.823872	0	0	1.23581	11.7239		2802	1302	750	1937	2436	3716	1944
1524	317	534	1688	186	480	1798	403	231	1002	1732	1401	-5.094	35.941	32.262	-54.336	24.621	13.584	0.566	-17.263	-12.735	-15.282	8.207	33.111	0		3.79786		0		0.823872		3.90797		3.32113		0	3.79786	0	0.823872	3.90797	3.32113		2802	1302	750	1937	2436	3716	1944
1524	317	536	1697	186	480	1798	401	231	1011	1736	1394	-5.094	35.941	31.696	-56.883	24.621	13.584	0.566	-16.697	-11.886	-17.829	7.075	35.092	0		1.23581		0		0.823872		1.23581		4.5313		0	1.23581	0	0.823872	1.23581	4.5313		2802	1302	750	1937	2436	3716	1950
1524	317	536	1694	186	480	1798	399	231	1011	1736	1405	-5.094	35.941	31.696	-56.034	24.621	13.584	0.566	-16.131	-11.037	-17.829	7.075	31.979	0		0.823872		0		2.88355		0		2.60531		0	0.823872	0	2.88355	0	2.60531		2802	1302	750	1937	2440	3716	1938
1524	317	536	1692	186	480	1798	392	231	1011	1734	1399	-5.094	35.941	31.696	-55.468	24.621	13.584	0.566	-14.15	-11.037	-17.829	7.641	33.677	0		0.823872		2.47162		1.23581		0		3.21732		0	0.823872	2.47162	1.23581	0	3.21732		2802	1302	750	1937	2440	3716	1938
1524	317	536	1694	186	474	1798	395	231	1011	1739	1405	-5.094	35.941	31.696	-56.034	24.621	15.282	0.566	-14.999	-11.037	-17.829	6.226	31.979	0		0		0		0		0		6.51328		0	0	0	0	0	6.51328		2802	1290	750	1937	2440	3716	1938
1524	317	536	1694	186	474	1798	395	231	1011	1734	1390	-5.094	35.941	31.696	-56.034	24.621	15.282	0.566	-14.999	-11.037	-17.829	7.641	36.224	0		0		0		0		0		5.35517		0	0	0	0	0	5.35517		2802	1290	750	1937	2440	3716	1938
1524	317	536	1694	186	474	1798	395	231	1011	1734	1403	-5.094	35.941	31.696	-56.034	24.621	15.282	0.566	-14.999	-11.037	-17.829	7.641	32.545	0		0		0		0		0		0.823872		0	0	0	0	0	0.823872		2802	1290	750	1937	2440	3716	1938
1524	317	536	1694	186	474	1798	395	231	1011	1734	1405	-5.094	35.941	31.696	-56.034	24.621	15.282	0.566	-14.999	-11.037	-17.829	7.641	31.979	0		0		0		0		0		5.82565		0	0	0	0	0	5.82565		2802	1290	750	1937	2440	3716	1938
1524	317	536	1694	186	474	1798	395	231	1011	1736	1419	-5.094	35.941	31.696	-56.034	24.621	15.282	0.566	-14.999	-11.037	-17.829	7.075	28.017	0		3.39691		0		0		1.23581		0.823872		0	3.39691	0	0	1.23581	0.823872		2802	1290	750	1937	2440	3716	1938
1524	317	538	1686	186	474	1798	395	231	1008	1736	1421	-5.094	35.941	31.13	-53.77	24.621	15.282	0.566	-14.999	-11.037	-16.98	7.075	27.451	0		0		0		0		1.23581		0.823872		0	0	0	0	1.23581	0.823872		2802	1290	750	1937	2458	3747	1938
1524	317	538	1686	186	474	1798	395	231	1005	1736	1423	-5.094	35.941	31.13	-53.77	24.621	15.282	0.566	-14.999	-11.037	-16.131	7.075	26.885	0		2.63768		0		0		0		0		0	2.63768	0	0	0	0		2796	1290	750	1937	2458	3734	1938
1524	317	542	1681	186	474	1798	395	231	1005	1736	1423	-5.094	35.941	29.998	-52.355	24.621	15.282	0.566	-14.999	-11.037	-16.131	7.075	26.885	0		0		0		0		0		0		0	0	0	0	0	0		2796	1290	750	1937	2458	3734	1938
1524	317	542	1681	186	474	1798	395	231	1005	1736	1423	-5.094	35.941	29.998	-52.355	24.621	15.282	0.566	-14.999	-11.037	-16.131	7.075	26.885	4.82159		0		0		0		1.7477		0		4.82159	0	0	0	1.7477	0		2796	1290	750	1937	2454	3729	1932
1520	306	542	1681	186	474	1798	395	231	1002	1736	1423	-3.962	39.054	29.998	-52.355	24.621	15.282	0.566	-14.999	-11.886	-15.282	7.075	26.885	1.64774		0		0		2.05968		5.09537		0.823872		1.64774	0	0	2.05968	5.09537	0.823872		2796	1290	750	1937	2454	3742	1932
1524	306	542	1681	186	474	1794	392	231	990	1736	1421	-5.094	39.054	29.998	-52.355	24.621	15.282	1.698	-14.15	-12.735	-11.886	7.075	27.451	1.23581		0		0		0		1.23581		0		1.23581	0	0	0	1.23581	0		2796	1290	750	1937	2454	3742	1932
1527	306	542	1681	186	474	1794	392	231	990	1736	1421	-5.943	39.054	29.998	-52.355	24.621	15.282	1.698	-14.15	-13.584	-11.886	7.075	27.451	0		0		0		0		0		0.823872		0	0	0	0	0	0.823872		2796	1290	759	1937	2449	3760	1932
1527	306	542	1681	186	474	1794	392	231	990	1736	1419	-5.943	39.054	29.998	-52.355	24.621	15.282	1.698	-14.15	-13.584	-11.886	7.075	28.017	0		0		0		0		1.23581		3.51958		0	0	0	0	1.23581	3.51958		2796	1290	759	1937	2449	3760	1932
1527	306	542	1681	186	474	1794	392	231	990	1739	1427	-5.943	39.054	29.998	-52.355	24.621	15.282	1.698	-14.15	-14.433	-11.886	6.226	25.753	0		2.21834		0		0		0		3.51958		0	2.21834	0	0	0	3.51958		2796	1290	759	1937	2449	3760	1932
1527	306	547	1679	186	474	1794	392	231	990	1736	1419	-5.943	39.054	28.583	-51.789	24.621	15.282	1.698	-14.15	-14.433	-11.886	7.075	28.017	0		1.16513		0		0		4.94323		1.23581		0	1.16513	0	0	4.94323	1.23581		2796	1290	759	1937	2440	3760	1932
1527	306	549	1681	186	474	1794	392	231	1002	1736	1416	-5.943	39.054	28.017	-52.355	24.621	15.282	1.698	-14.15	-14.433	-15.282	7.075	28.866	3.70742		0		0		0		0		1.23581		3.70742	0	0	0	0	1.23581		2796	1290	759	1937	2427	3760	1932
1527	297	549	1681	186	474	1794	392	231	1002	1736	1419	-5.943	41.601	28.017	-52.355	24.621	15.282	1.698	-14.15	-14.433	-15.282	7.075	28.017	0		1.16513		0		0		0		2.05968		0	1.16513	0	0	0	2.05968		2796	1290	759	1937	2427	3760	1932
1527	297	551	1683	186	474	1794	392	231	1002	1736	1414	-5.943	41.601	27.451	-52.921	24.621	15.282	1.698	-14.15	-14.433	-15.282	7.075	29.432	0		2.88355		0		0		0		0		0	2.88355	0	0	0	0		2796	1290	759	1937	2427	3760	1932
1527	297	558	1683	186	474	1794	392	231	1002	1736	1414	-5.943	41.601	25.47	-52.921	24.621	15.282	1.698	-14.15	-14.433	-15.282	7.075	29.432	0		0		0		2.47162		0		0		0	0	0	2.47162	0	0		2796	1290	759	1937	2427	3760	1932
1527	297	558	1683	186	474	1794	386	231	1002	1736	1414	-5.943	41.601	25.47	-52.921	24.621	15.282	1.698	-12.452	-14.433	-15.282	7.075	29.432	0		0		0		1.64774		0		1.23581		0	0	0	1.64774	0	1.23581		2784	1290	759	1937	2432	3760	1932
1527	297	558	1683	186	474	1794	390	231	1002	1739	1414	-5.943	41.601	25.47	-52.921	24.621	15.282	1.698	-13.584	-14.433	-15.282	6.226	29.432	0		3.79786		0		0		0		4.69679		0	3.79786	0	0	0	4.69679		2766	1272	763	1937	2432	3760	1932
1527	297	560	1692	186	474	1794	390	231	1002	1732	1423	-5.943	41.601	24.904	-55.468	24.621	15.282	1.698	-13.584	-14.433	-15.282	8.207	26.885	5.35517		2.88355		0		0.823872		0		0		5.35517	2.88355	0	0.823872	0	0		2766	1272	763	1937	2432	3769	1932
1527	284	560	1699	186	474	1794	388	231	1002	1732	1423	-5.943	45.28	24.904	-57.449	24.621	15.282	1.698	-13.018	-14.433	-15.282	8.207	26.885	0		3.70742		0		0		0		0		0	3.70742	0	0	0	0		2766	1272	768	1937	2432	3769	1932
1527	284	560	1708	186	474	1794	388	231	1002	1732	1423	-5.943	45.28	24.904	-59.996	24.621	15.282	1.698	-13.018	-14.433	-15.282	8.207	26.885	5.41817		1.48526		0		0		0		0		5.41817	1.48526	0	0	0	0		2766	1272	768	1937	2432	3769	1932
1529	297	558	1705	186	474	1794	388	231	1002	1732	1423	-6.509	41.601	25.47	-59.147	24.621	15.282	1.698	-13.018	-14.433	-15.282	8.207	26.885	1.16513		4.97744		0		0		0		0		1.16513	4.97744	0	0	0	0		2766	1272	768	1937	2436	3773	1932
1527	295	553	1716	186	474	1794	388	231	1002	1732	1423	-5.943	42.167	26.885	-62.26	24.621	15.282	1.698	-13.018	-14.433	-15.282	8.207	26.885	0		0		0		0		0		0		0	0	0	0	0	0		2766	1272	759	1937	2445	3787	1932
1527	295	553	1716	186	474	1794	388	231	1002	1732	1423	-5.943	42.167	26.885	-62.26	24.621	15.282	1.698	-13.018	-14.433	-15.282	8.207	26.885	0		1.64774		0		0		0		0		0	1.64774	0	0	0	0		2766	1272	759	1937	2445	3787	1932
1527	295	553	1712	186	474	1794	388	231	1002	1732	1423	-5.943	42.167	26.885	-61.128	24.621	15.282	1.698	-13.018	-14.433	-15.282	8.207	26.885	3.70742		2.05968		0		0		0		0		3.70742	2.05968	0	0	0	0		2766	1272	763	1937	2454	3756	1932
1527	286	558	1712	186	474	1794	388	231	1002	1732	1423	-5.943	44.714	25.47	-61.128	24.621	15.282	1.698	-13.018	-14.433	-15.282	8.207	26.885	0		5.85471		0		0		0		0		0	5.85471	0	0	0	0		2766	1272	763	1937	2458	3756	1932
1527	286	567	1723	186	474	1794	388	231	1002	1732	1423	-5.943	44.714	22.923	-64.241	24.621	15.282	1.698	-13.018	-14.433	-15.282	8.207	26.885	0		3.70742		0		0		0		0		0	3.70742	0	0	0	0		2766	1272	763	1937	2449	3778	1956
1527	286	567	1714	186	474	1794	388	231	1002	1732	1423	-5.943	44.714	22.923	-61.694	24.621	15.282	1.698	-13.018	-14.433	-15.282	8.207	26.885	0		1.16513		0		0		0		0		0	1.16513	0	0	0	0		2766	1272	763	1942	2449	3778	1956
1527	286	569	1712	186	474	1794	388	231	1002	1732	1423	-5.943	44.714	22.357	-61.128	24.621	15.282	1.698	-13.018	-14.433	-15.282	8.207	26.885	0		1.84223		0		0		1.23581		0		0	1.84223	0	0	1.23581	0		2766	1272	763	1937	2449	3773	1956
1527	286	571	1708	186	474	1794	388	231	999	1732	1423	-5.943	44.714	21.791	-59.996	24.621	15.282	1.698	-13.018	-14.433	-14.433	8.207	26.885	0		1.48526		17.477		0		0		0		0	1.48526	17.477	0	0	0		2766	1272	763	1937	2449	3773	1956
1527	286	573	1705	180	432	1794	388	231	999	1732	1423	-5.943	44.714	21.225	-59.147	26.319	27.168	1.698	-13.018	-14.433	-14.433	8.207	26.885	0		6.9053		1.23581		0		6.65503		5.37099		0	6.9053	1.23581	0	6.65503	5.37099		2766	1272	754	1937	2449	3773	1956
1527	286	578	1721	183	432	1794	388	231	984	1725	1412	-5.943	44.714	19.81	-63.675	25.47	27.168	1.698	-13.018	-12.735	-10.188	10.188	29.998	0		2.60531		0		6.81875		0		0.823872		0	2.60531	0	6.81875	0	0.823872		2772	1278	750	1911	2449	3773	1956
1527	286	584	1723	183	432	1809	381	231	984	1723	1412	-5.943	44.714	18.112	-64.241	25.47	27.168	-2.547	-11.037	-12.735	-10.188	10.754	29.998	0		7.99835		0		0		6.30141		1.64774		0	7.99835	0	0	6.30141	1.64774		2772	1284	759	1902	2449	3773	1956
1527	286	600	1734	183	432	1809	381	231	987	1723	1408	-5.943	44.714	13.584	-67.354	25.47	27.168	-2.547	-11.037	-16.98	-11.037	10.754	31.13	8.20777		2.60531		0		1.64774		11.1223		1.48526		8.20777	2.60531	0	1.64774	11.1223	1.48526		2772	1284	759	1902	2449	3773	1956
1533	267	606	1736	183	432	1809	377	231	960	1721	1405	-7.641	50.091	11.886	-67.92	25.47	27.168	-2.547	-9.905	-16.98	-3.396	11.32	31.979	1.23581		6.12387		0		0		102.393		4.0571		1.23581	6.12387	0	0	102.393	4.0571		2772	1284	768	1902	2449	3773	1956
1533	264	620	1741	183	432	1809	377	231	837	1712	1401	-7.641	50.94	7.924	-69.335	25.47	27.168	-2.547	-9.905	-78.108	31.413	13.867	33.111	0		5.85471		0		0		14.4648		0.823872		0	5.85471	0	0	14.4648	0.823872		2772	1284	763	1902	2449	3773	1956
1533	264	631	1750	183	432	1809	377	231	825	1712	1399	-7.641	50.94	4.811	-71.882	25.47	27.168	-2.547	-9.905	-87.447	34.809	13.867	33.677	2.47162		1.64774		4.94323		2.88355		0		1.23581		2.47162	1.64774	4.94323	2.88355	0	1.23581		2772	1284	759	1897	2449	3773	1956
1533	258	635	1750	183	420	1809	370	231	825	1712	1396	-7.641	52.638	3.679	-71.882	25.47	30.564	-2.547	-7.924	-87.447	34.809	13.867	34.526	0		2.63768		0		4.0571		0		0		0	2.63768	0	4.0571	0	0		2772	1284	759	1897	2449	3773	1956
1533	258	640	1754	183	420	1805	361	231	825	1712	1396	-7.641	52.638	2.264	-73.014	25.47	30.564	-1.415	-5.377	-87.447	34.809	13.867	34.526	0		19.2599		3.70742		0		4.45577		0.823872		0	19.2599	3.70742	0	4.45577	0.823872		2772	1284	763	1906	2449	3773	1956
1533	258	675	1785	183	411	1805	361	231	831	1712	1394	-7.641	52.638	-7.641	-81.787	25.47	33.111	-1.415	-5.377	-89.994	33.111	13.867	35.092	5.99788		2.99894		1.23581		1.64774		6.17904		0		5.99788	2.99894	1.23581	1.64774	6.17904	0		2772	1284	759	1906	2440	3769	1956
1529	244	677	1792	183	408	1809	361	231	840	1712	1394	-6.509	56.6	-8.207	-83.768	25.47	33.96	-2.547	-5.377	-93.39	30.564	13.867	35.092	0		4.82159		2.47162		0		0		0.823872		0	4.82159	2.47162	0	0	0.823872		2772	1284	754	1906	2440	3764	1956
1529	244	681	1803	183	402	1809	361	231	840	1712	1392	-6.509	56.6	-9.339	-86.881	25.47	35.658	-2.547	-5.377	-93.39	30.564	13.867	35.658	1.84223		0		1.23581		0		1.23581		0		1.84223	0	1.23581	0	1.23581	0		2772	1284	745	1902	2440	3764	1956
1527	240	681	1803	183	399	1809	361	231	840	1712	1392	-5.943	57.732	-9.339	-86.881	25.47	36.507	-2.547	-5.377	-92.541	30.564	13.867	35.658	0		1.48526		0		2.99894		5.09537		0		0	1.48526	0	2.99894	5.09537	0		2772	1284	754	1897	2440	3764	1956
1527	240	684	1805	183	399	1811	368	231	828	1712	1392	-5.943	57.732	-10.188	-87.447	25.47	36.507	-3.113	-7.358	-93.39	33.96	13.867	35.658	0		10.9686		3.70742		0		1.7477		1.16513		0	10.9686	3.70742	0	1.7477	1.16513		2772	1284	754	1897	2440	3764	1956
1527	240	699	1827	183	390	1811	368	231	831	1714	1390	-5.943	57.732	-14.433	-93.673	25.47	39.054	-3.113	-7.358	-94.239	33.111	13.301	36.224	0		2.05968		1.7477		0		3.90797		3.70742		0	2.05968	1.7477	0	3.90797	3.70742		2772	1284	750	1893	2440	3764	1956
1527	240	699	1822	180	387	1811	368	231	840	1714	1381	-5.943	57.732	-14.433	-92.258	26.319	39.903	-3.113	-7.358	-95.088	30.564	13.301	38.771	0		3.79786		0		0.823872		3.90797		0.823872		0	3.79786	0	0.823872	3.90797	0.823872		2772	1284	754	1893	2440	3764	1956
1527	240	690	1820	180	387	1811	366	231	837	1714	1379	-5.943	57.732	-11.886	-91.692	26.319	39.903	-3.113	-6.792	-97.635	31.413	13.301	39.337	0		0.823872		0		0		1.23581		0.823872		0	0.823872	0	0	1.23581	0.823872		2772	1284	759	1902	2440	3764	1956
1527	240	692	1820	180	387	1811	366	231	834	1714	1377	-5.943	57.732	-12.452	-91.692	26.319	39.903	-3.113	-6.792	-97.635	32.262	13.301	39.903	0		0		0		0		17.3013		0		0	0	0	0	17.3013	0		2772	1284	763	1906	2440	3764	1956
1527	240	692	1820	180	387	1811	366	231	876	1714	1377	-5.943	57.732	-12.452	-91.692	26.319	39.903	-3.113	-6.792	-97.635	20.376	13.301	39.903	2.88355		0		0		0		1.23581		1.48526		2.88355	0	0	0	1.23581	1.48526		2772	1284	763	1911	2440	3764	1956
1527	233	692	1820	180	387	1811	366	231	876	1712	1374	-5.943	59.713	-12.452	-91.692	26.319	39.903	-3.113	-6.792	-96.786	20.376	13.867	40.752	4.60558		0		1.7477		0		17.6941		1.64774		4.60558	0	1.7477	0	17.6941	1.64774		2772	1284	763	1911	2440	3756	1956
1529	222	692	1820	177	384	1811	366	231	837	1712	1370	-6.509	62.826	-12.452	-91.692	27.168	40.752	-3.113	-6.792	-91.692	31.413	13.867	41.884	0		0		0		0		0		0.823872		0	0	0	0	0	0.823872		2772	1284	759	1889	2440	3756	1956
1529	222	692	1820	177	384	1811	366	231	837	1712	1368	-6.509	62.826	-12.452	-91.692	27.168	40.752	-3.113	-6.792	-91.692	31.413	13.867	42.45	3.39691		0		1.23581		0		6.65503		1.16513		3.39691	0	1.23581	0	6.65503	1.16513		2772	1284	759	1889	2440	3751	1956
1531	214	692	1820	177	381	1811	366	231	843	1710	1366	-7.075	65.09	-12.452	-91.692	27.168	41.601	-3.113	-6.792	-95.937	29.715	14.433	43.016	1.48526		5.01142		1.23581		0		0		1.23581		1.48526	5.01142	1.23581	0	0	1.23581		2772	1284	750	1893	2440	3751	1956
1533	211	704	1822	177	378	1811	366	231	843	1710	1363	-7.641	65.939	-15.848	-92.258	27.168	42.45	-3.113	-6.792	-95.937	29.715	14.433	43.865	0		0		0		0		0		0		0	0	0	0	0	0		2772	1266	750	1893	2436	3769	1956
1533	211	704	1822	177	378	1811	366	231	843	1710	1363	-7.641	65.939	-15.848	-92.258	27.168	42.45	-3.113	-6.792	-95.937	29.715	14.433	43.865	3.29549		0.823872		1.7477		0		5.09537		0		3.29549	0.823872	1.7477	0	5.09537	0		2772	1266	745	1893	2436	3769	1956
1533	203	706	1822	174	375	1811	366	231	855	1710	1363	-7.641	68.203	-16.414	-92.258	28.017	43.299	-3.113	-6.792	-95.088	26.319	14.433	43.865	0		2.88355		1.23581		0		0		0		0	2.88355	1.23581	0	0	0		2772	1266	745	1884	2436	3769	1956
1533	203	706	1829	174	372	1811	366	231	855	1710	1363	-7.641	68.203	-16.414	-94.239	28.017	44.148	-3.113	-6.792	-95.088	26.319	14.433	43.865	2.47162		0		6.65503		0		0		0		2.47162	0	6.65503	0	0	0		2784	1248	754	1875	2436	3773	1956
1533	209	706	1829	180	387	1811	366	231	855	1710	1363	-7.641	66.505	-16.414	-94.239	26.319	39.903	-3.113	-6.792	-95.088	26.319	14.433	43.865	0		3.70742		2.47162		0.823872		0		1.84223		0	3.70742	2.47162	0.823872	0	1.84223		2784	1248	754	1875	2436	3773	1956
1533	209	706	1820	180	381	1809	366	231	855	1708	1359	-7.641	66.505	-16.414	-91.692	26.319	41.601	-2.547	-6.792	-95.088	26.319	14.999	44.997	0.823872		6.40822		2.47162		0		0		0		0.823872	6.40822	2.47162	0	0	0		2784	1248	754	1875	2436	3773	1956
1533	207	717	1831	180	375	1809	366	231	855	1708	1359	-7.641	67.071	-19.527	-94.805	26.319	43.299	-2.547	-6.792	-95.088	26.319	14.999	44.997	3.70742		0		0		0		15.8261		0.823872		3.70742	0	0	0	15.8261	0.823872		2784	1248	754	1884	2436	3773	1956
1533	198	717	1831	180	375	1809	366	231	825	1708	1357	-7.641	69.618	-19.527	-94.805	26.319	43.299	-2.547	-6.792	-88.296	34.809	14.999	45.563	2.88355		0		0		0		0		0		2.88355	0	0	0	0	0		2784	1248	754	1889	2436	3773	1956
1533	205	717	1831	180	375	1809	366	231	825	1708	1357	-7.641	67.637	-19.527	-94.805	26.319	43.299	-2.547	-6.792	-88.296	34.809	14.999	45.563	4.97744		0		0		0		0		0		4.97744	0	0	0	0	0		2784	1248	754	1889	2436	3773	1956
1538	216	717	1831	180	375	1809	366	231	825	1708	1357	-9.056	64.524	-19.527	-94.805	26.319	43.299	-2.547	-6.792	-88.296	34.809	14.999	45.563	2.88355		3.21732		0		0		0		0		2.88355	3.21732	0	0	0	0		2784	1248	754	1889	2462	3769	1956
1538	209	723	1836	180	375	1809	366	231	825	1708	1357	-9.056	66.505	-21.225	-96.22	26.319	43.299	-2.547	-6.792	-88.296	34.809	14.999	45.563	0		2.05968		0		0		0		0		0	2.05968	0	0	0	0		2784	1248	754	1889	2449	3769	1956
1538	209	723	1831	180	375	1809	366	231	825	1708	1357	-9.056	66.505	-21.225	-94.805	26.319	43.299	-2.547	-6.792	-88.296	34.809	14.999	45.563	0		0		0		0		0		0.823872		0	0	0	0	0	0.823872		2784	1248	754	1889	2449	3769	1956
1538	209	723	1831	180	375	1809	366	231	825	1708	1355	-9.056	66.505	-21.225	-94.805	26.319	43.299	-2.547	-6.792	-88.296	34.809	14.999	46.129	0		1.16513		0		0		0		2.88355		0	1.16513	0	0	0	2.88355		2784	1248	759	1897	2449	3769	1956
1538	209	721	1829	180	375	1809	366	231	825	1708	1348	-9.056	66.505	-20.659	-94.239	26.319	43.299	-2.547	-6.792	-88.296	34.809	14.999	48.11	2.05968		0		0		0		0		0		2.05968	0	0	0	0	0		2784	1248	759	1902	2449	3764	1956
1538	214	721	1829	180	375	1809	366	231	825	1708	1348	-9.056	65.09	-20.659	-94.239	26.319	43.299	-2.547	-6.792	-88.296	34.809	14.999	48.11	0		0.823872		0		0		0		0		0	0.823872	0	0	0	0		2784	1248	759	1902	2449	3764	1956
1538	214	723	1829	180	375	1809	366	231	825	1708	1348	-9.056	65.09	-21.225	-94.239	26.319	43.299	-2.547	-6.792	-88.296	34.809	14.999	48.11	0		0		0		0		0		0		0	0	0	0	0	0		2784	1248	754	1897	2454	3778	1956
1538	214	723	1829	180	375	1809	366	231	825	1708	1348	-9.056	65.09	-21.225	-94.239	26.319	43.299	-2.547	-6.792	-88.296	34.809	14.999	48.11	0		0		0		0		0		0		0	0	0	0	0	0		2784	1248	754	1897	2462	3804	1956
1538	214	723	1829	180	375	1809	366	231	825	1708	1348	-9.056	65.09	-21.225	-94.239	26.319	43.299	-2.547	-6.792	-88.296	34.809	14.999	48.11	0		1.16513		0		0		0		0		0	1.16513	0	0	0	0		2784	1248	750	1897	2462	3804	1956
1538	214	721	1827	180	375	1809	366	231	825	1708	1348	-9.056	65.09	-20.659	-93.673	26.319	43.299	-2.547	-6.792	-88.296	34.809	14.999	48.11	0		0		0		0		5.09537		0		0	0	0	0	5.09537	0		2784	1248	750	1897	2462	3804	1956
1538	214	721	1827	180	375	1809	366	231	837	1708	1348	-9.056	65.09	-20.659	-93.673	26.319	43.299	-2.547	-6.792	-89.145	31.413	14.999	48.11	0		1.64774		0		0		0		0		0	1.64774	0	0	0	0		2784	1248	745	1897	2462	3804	1956
1538	214	721	1831	180	375	1809	366	231	837	1708	1348	-9.056	65.09	-20.659	-94.805	26.319	43.299	-2.547	-6.792	-89.145	31.413	14.999	48.11	0		0.823872		0		0		0		0.823872		0	0.823872	0	0	0	0.823872		2784	1248	745	1897	2462	3809	1956
1538	214	721	1829	180	375	1809	366	231	837	1708	1346	-9.056	65.09	-20.659	-94.239	26.319	43.299	-2.547	-6.792	-89.145	31.413	14.999	48.676	0		0.823872		0		0		0		0		0	0.823872	0	0	0	0		2784	1248	745	1897	2458	3809	1956
1538	214	721	1831	180	375	1809	366	231	837	1708	1346	-9.056	65.09	-20.659	-94.805	26.319	43.299	-2.547	-6.792	-89.145	31.413	14.999	48.676	0		0		0		1.84223		3.49539		0		0	0	0	1.84223	3.49539	0		2784	1248	745	1902	2458	3809	1956
1538	214	721	1831	180	375	1811	370	231	831	1708	1346	-9.056	65.09	-20.659	-94.805	26.319	43.299	-3.113	-7.924	-90.843	33.111	14.999	48.676	1.64774		0		0		0.823872		0		2.05968		1.64774	0	0	0.823872	0	2.05968		2784	1248	745	1902	2458	3809	1956
1538	218	721	1831	180	375	1811	368	231	831	1708	1341	-9.056	63.958	-20.659	-94.805	26.319	43.299	-3.113	-7.358	-90.843	33.111	14.999	50.091	2.88355		0		0		3.70742		0		0		2.88355	0	0	3.70742	0	0		2784	1248	745	1902	2458	3809	1956
1538	225	721	1831	180	375	1811	377	231	831	1708	1341	-9.056	61.977	-20.659	-94.805	26.319	43.299	-3.113	-9.905	-90.843	33.111	14.999	50.091	0		0		0		0		0		0		0	0	0	0	0	0		2790	1242	745	1902	2458	3809	1956
1538	225	721	1831	180	375	1811	377	231	831	1708	1341	-9.056	61.977	-20.659	-94.805	26.319	43.299	-3.113	-9.905	-90.843	33.111	14.999	50.091	0		0.823872		0		0		0		0		0	0.823872	0	0	0	0		2796	1236	745	1902	2458	3809	1956
1538	225	721	1829	180	375	1811	377	231	831	1708	1341	-9.056	61.977	-20.659	-94.239	26.319	43.299	-3.113	-9.905	-90.843	33.111	14.999	50.091	0		3.54361		0		0		1.23581		0		0	3.54361	0	0	1.23581	0		2796	1236	745	1902	2458	3809	1956
1538	225	726	1836	180	375	1811	377	231	828	1708	1341	-9.056	61.977	-22.074	-96.22	26.319	43.299	-3.113	-9.905	-90.843	33.96	14.999	50.091	0		2.88355		0		0		1.7477		3.79786		0	2.88355	0	0	1.7477	3.79786		2796	1236	745	1893	2458	3809	1956
1538	225	726	1829	180	375	1811	377	231	825	1710	1332	-9.056	61.977	-22.074	-94.239	26.319	43.299	-3.113	-9.905	-91.692	34.809	14.433	52.638	0		0		0		0		3.90797		0.823872		0	0	0	0	3.90797	0.823872		2796	1236	741	1880	2454	3804	1956
1538	225	726	1829	180	375	1811	377	231	816	1710	1330	-9.056	61.977	-22.074	-94.239	26.319	43.299	-3.113	-9.905	-92.541	37.356	14.433	53.204	0		2.21834		0		0		0		0		0	2.21834	0	0	0	0		2796	1218	741	1867	2454	3804	1956
1538	225	721	1827	180	375	1811	377	231	816	1710	1330	-9.056	61.977	-20.659	-93.673	26.319	43.299	-3.113	-9.905	-92.541	37.356	14.433	53.204	3.79786		3.21732		0		0		4.45577		6.12387		3.79786	3.21732	0	0	4.45577	6.12387		2796	1218	737	1853	2449	3795	1956
1536	216	715	1822	180	375	1811	377	231	807	1705	1344	-8.49	64.524	-18.961	-92.258	26.319	43.299	-3.113	-9.905	-94.239	39.903	15.848	49.242	0		0		0		0		1.23581		0		0	0	0	0	1.23581	0		2784	1194	737	1853	2449	3795	1956
1536	216	715	1822	180	375	1811	377	231	804	1705	1344	-8.49	64.524	-18.961	-92.258	26.319	43.299	-3.113	-9.905	-94.239	40.752	15.848	49.242	3.13721		0		0		0		1.23581		0		3.13721	0	0	0	1.23581	0		2784	1194	737	1853	2449	3795	1956
1533	209	715	1822	180	375	1811	377	231	804	1705	1344	-7.641	66.505	-18.961	-92.258	26.319	43.299	-3.113	-9.905	-95.088	40.752	15.848	49.242	0		0		0		0		0		0.823872		0	0	0	0	0	0.823872		2784	1194	737	1853	2449	3795	1956
1533	209	715	1822	180	375	1811	377	231	804	1705	1346	-7.641	66.505	-18.961	-92.258	26.319	43.299	-3.113	-9.905	-95.088	40.752	15.848	48.676	0		2.63768		0		0		0		0		0	2.63768	0	0	0	0		2784	1194	737	1853	2449	3795	1956
1533	209	710	1818	180	375	1811	377	231	804	1705	1346	-7.641	66.505	-17.546	-91.126	26.319	43.299	-3.113	-9.905	-95.088	40.752	15.848	48.676	2.47162		1.64774		0		0		0		0		2.47162	1.64774	0	0	0	0		2784	1194	737	1853	2449	3795	1956
1533	203	710	1822	180	375	1811	377	231	804	1705	1346	-7.641	68.203	-17.546	-92.258	26.319	43.299	-3.113	-9.905	-95.088	40.752	15.848	48.676	0		0		1.23581		0.823872		0		1.23581		0	0	1.23581	0.823872	0	1.23581		2784	1194	741	1858	2449	3795	1956
1533	203	710	1822	180	372	1811	379	231	804	1708	1346	-7.641	68.203	-17.546	-92.258	26.319	44.148	-3.113	-10.471	-95.088	40.752	14.999	48.676	1.48526		0		3.90797		0		16.113		2.21834		1.48526	0	3.90797	0	16.113	2.21834		2784	1194	741	1858	2449	3795	1956
1531	200	710	1822	177	363	1811	379	231	843	1710	1341	-7.075	69.052	-17.546	-92.258	27.168	46.695	-3.113	-10.471	-94.239	29.715	14.433	50.091	0		0		1.23581		0.823872		2.47162		0.823872		0	0	1.23581	0.823872	2.47162	0.823872		2784	1194	741	1858	2449	3795	1974
1531	200	710	1822	177	366	1811	381	231	843	1712	1341	-7.075	69.052	-17.546	-92.258	27.168	45.846	-3.113	-11.037	-92.541	29.715	13.867	50.091	0		0		0		4.24114		3.90797		2.05968		0	0	0	4.24114	3.90797	2.05968		2784	1194	741	1858	2449	3800	1974
1531	200	710	1822	177	366	1820	386	231	834	1716	1344	-7.075	69.052	-17.546	-92.258	27.168	45.846	-5.66	-12.452	-91.692	32.262	12.735	49.242	0		0		2.47162		0.823872		2.47162		0		0	0	2.47162	0.823872	2.47162	0		2784	1188	745	1858	2454	3800	1926
1531	200	710	1822	177	360	1820	384	231	834	1716	1344	-7.075	69.052	-17.546	-92.258	27.168	47.544	-5.66	-11.886	-93.39	32.262	12.735	49.242	0		3.68447		0		0		1.23581		1.23581		0	3.68447	0	0	1.23581	1.23581		2784	1188	745	1858	2458	3800	1926
1531	200	706	1814	177	360	1820	384	231	831	1716	1341	-7.075	69.052	-16.414	-89.994	27.168	47.544	-5.66	-11.886	-93.39	33.111	12.735	50.091	0		3.29549		0		0		1.23581		0		0	3.29549	0	0	1.23581	0		2784	1188	745	1858	2458	3800	1926
1531	200	706	1822	177	360	1820	384	231	828	1716	1341	-7.075	69.052	-16.414	-92.258	27.168	47.544	-5.66	-11.886	-93.39	33.96	12.735	50.091	0		0		0		1.64774		5.5267		1.48526		0	0	0	1.64774	5.5267	1.48526		2784	1188	745	1858	2458	3800	1926
1531	200	706	1822	177	360	1816	384	231	816	1719	1339	-7.075	69.052	-16.414	-92.258	27.168	47.544	-4.528	-11.886	-95.088	37.356	11.886	50.657	0		0		0		0		1.23581		0		0	0	0	0	1.23581	0		2784	1188	745	1871	2458	3800	1926
1531	200	706	1822	177	360	1816	384	231	813	1719	1339	-7.075	69.052	-16.414	-92.258	27.168	47.544	-4.528	-11.886	-95.088	38.205	11.886	50.657	0.823872		0		0		0		0		1.16513		0.823872	0	0	0	0	1.16513		2784	1176	754	1884	2458	3800	1926
1531	198	706	1822	177	360	1816	384	231	813	1721	1341	-7.075	69.618	-16.414	-92.258	27.168	47.544	-4.528	-11.886	-95.088	38.205	11.32	50.091	0.823872		0		0		0		2.76335		0		0.823872	0	0	0	2.76335	0		2778	1164	754	1893	2458	3800	1926
1531	196	706	1822	177	360	1816	384	231	807	1721	1341	-7.075	70.184	-16.414	-92.258	27.168	47.544	-4.528	-11.886	-95.937	39.903	11.32	50.091	0		0		0		2.88355		0		0		0	0	0	2.88355	0	0		2778	1164	754	1893	2458	3800	1926
1531	196	706	1822	177	360	1809	384	231	807	1721	1341	-7.075	70.184	-16.414	-92.258	27.168	47.544	-2.547	-11.886	-95.937	39.903	11.32	50.091	0		1.16513		1.23581		0		1.23581		0		0	1.16513	1.23581	0	1.23581	0		2778	1164	754	1893	2458	3800	1926
1531	196	704	1820	177	357	1809	384	231	804	1721	1341	-7.075	70.184	-15.848	-91.692	27.168	48.393	-2.547	-11.886	-95.937	40.752	11.32	50.091	0		2.05968		0		0		0		1.16513		0	2.05968	0	0	0	1.16513		2766	1170	754	1893	2489	3773	1920
1531	196	699	1820	177	357	1809	384	231	804	1719	1339	-7.075	70.184	-14.433	-91.692	27.168	48.393	-2.547	-11.886	-95.937	40.752	11.886	50.657	0.823872		0		0		0		0		0		0.823872	0	0	0	0	0		2772	1170	741	1893	2484	3795	1920
1531	194	699	1820	177	357	1809	384	231	804	1719	1339	-7.075	70.75	-14.433	-91.692	27.168	48.393	-2.547	-11.886	-95.937	40.752	11.886	50.657	0		0		0		0		3.49539		2.88355		0	0	0	0	3.49539	2.88355		2772	1170	737	1880	2467	3795	1920
1531	194	699	1820	177	357	1809	384	231	810	1719	1332	-7.075	70.75	-14.433	-91.692	27.168	48.393	-2.547	-11.886	-97.635	39.054	11.886	52.638	0		1.84223		0		0		1.23581		0		0	1.84223	0	0	1.23581	0		2772	1170	728	1867	2467	3795	1920
1531	194	697	1816	177	357	1809	384	231	813	1719	1332	-7.075	70.75	-13.867	-90.56	27.168	48.393	-2.547	-11.886	-97.635	38.205	11.886	52.638	0		0		0		0		6.65503		0		0	0	0	0	6.65503	0		2778	1170	728	1867	2467	3795	1920
1531	194	697	1816	177	357	1809	384	231	828	1719	1332	-7.075	70.75	-13.867	-90.56	27.168	48.393	-2.547	-11.886	-95.937	33.96	11.886	52.638	0		0		0		0		2.76335		3.29549		0	0	0	0	2.76335	3.29549		2796	1170	728	1867	2467	3795	1920
1531	194	697	1816	177	357	1809	384	231	831	1719	1324	-7.075	70.75	-13.867	-90.56	27.168	48.393	-2.547	-11.886	-94.239	33.111	11.886	54.902	0		0		0		1.48526		2.76335		2.05968		0	0	0	1.48526	2.76335	2.05968		2796	1170	728	1862	2467	3795	1914
1531	194	697	1816	177	357	1811	381	231	834	1719	1319	-7.075	70.75	-13.867	-90.56	27.168	48.393	-3.113	-11.037	-92.541	32.262	11.886	56.317	0		0		0		0.823872		0		2.76335		0	0	0	0.823872	0	2.76335		2796	1182	728	1862	2467	3795	1914
1531	194	697	1816	177	357	1811	379	231	834	1716	1313	-7.075	70.75	-13.867	-90.56	27.168	48.393	-3.113	-10.471	-92.541	32.262	12.735	58.015	0		0		0		0		0		1.23581		0	0	0	0	0	1.23581		2760	1110	728	1858	2462	3787	1914
1531	194	697	1816	177	357	1811	379	231	834	1716	1310	-7.075	70.75	-13.867	-90.56	27.168	48.393	-3.113	-10.471	-92.541	32.262	12.735	58.864	0		0		0		0		4.94323		2.47162		0	0	0	0	4.94323	2.47162		2730	1116	732	1858	2462	3787	1914
1531	194	697	1816	177	357	1811	379	231	822	1716	1304	-7.075	70.75	-13.867	-90.56	27.168	48.393	-3.113	-10.471	-92.541	35.658	12.735	60.562	0		2.21834		0		2.88355		6.99078		2.05968		0	2.21834	0	2.88355	6.99078	2.05968		2724	1110	737	1844	2462	3791	1914
1531	194	695	1811	177	357	1811	372	231	810	1716	1299	-7.075	70.75	-13.301	-89.145	27.168	48.393	-3.113	-8.49	-95.937	39.054	12.735	61.977	0		0		0		2.05968		16.8088		0		0	0	0	2.05968	16.8088	0		2724	1110	737	1844	2462	3791	1914
1531	194	695	1811	177	357	1811	377	231	786	1716	1299	-7.075	70.75	-13.301	-89.145	27.168	48.393	-3.113	-9.905	-105.276	45.846	12.735	61.977	0		0		0		0		1.7477		0.823872		0	0	0	0	1.7477	0.823872		2724	1110	737	1844	2462	3791	1914
1531	194	695	1811	177	357	1811	377	231	783	1716	1297	-7.075	70.75	-13.301	-89.145	27.168	48.393	-3.113	-9.905	-106.125	46.695	12.735	62.543	0		0		0		0		3.90797		0		0	0	0	0	3.90797	0		2724	1110	737	1844	2462	3795	1914
1531	194	695	1811	177	357	1811	377	231	792	1716	1297	-7.075	70.75	-13.301	-89.145	27.168	48.393	-3.113	-9.905	-105.276	44.148	12.735	62.543	0		3.79786		0		0		0		0		0	3.79786	0	0	0	0		2724	1110	741	1809	2462	3795	1914
1531	194	701	1818	177	357	1811	377	231	792	1716	1297	-7.075	70.75	-14.999	-91.126	27.168	48.393	-3.113	-9.905	-105.276	44.148	12.735	62.543	0		1.48526		0		0		1.7477		0		0	1.48526	0	0	1.7477	0		2724	1110	741	1809	2467	3795	1914
1531	194	704	1816	177	357	1811	377	231	795	1716	1297	-7.075	70.75	-15.848	-90.56	27.168	48.393	-3.113	-9.905	-104.427	43.299	12.735	62.543	0		1.16513		0		0.823872		6.17904		12.2477		0	1.16513	0	0.823872	6.17904	12.2477		2724	1110	750	1849	2480	3804	1914
1531	194	706	1818	177	357	1811	379	231	810	1694	1317	-7.075	70.75	-16.414	-91.126	27.168	48.393	-3.113	-10.471	-104.427	39.054	18.961	56.883	0		2.88355		0		0		4.94323		2.88355		0	2.88355	0	0	4.94323	2.88355		2724	1110	750	1849	2480	3804	1914
1531	194	706	1811	177	357	1811	379	231	822	1694	1324	-7.075	70.75	-16.414	-89.145	27.168	48.393	-3.113	-10.471	-104.427	35.658	18.961	54.902	0		2.05968		0		0		2.47162		2.63768		0	2.05968	0	0	2.47162	2.63768		2724	1110	741	1836	2480	3804	1914
1531	194	701	1811	177	357	1811	379	231	822	1699	1328	-7.075	70.75	-14.999	-89.145	27.168	48.393	-3.113	-10.471	-102.729	35.658	17.546	53.77	0		0		0		0		2.76335		0		0	0	0	0	2.76335	0		2724	1110	741	1836	2480	3795	1914
1531	194	701	1811	177	357	1811	379	231	819	1699	1328	-7.075	70.75	-14.999	-89.145	27.168	48.393	-3.113	-10.471	-101.031	36.507	17.546	53.77	0		2.05968		0		0		0		2.97051		0	2.05968	0	0	0	2.97051		2724	1110	750	1840	2502	3795	1914
1531	194	701	1816	177	357	1811	379	231	819	1705	1332	-7.075	70.75	-14.999	-90.56	27.168	48.393	-3.113	-10.471	-101.031	36.507	15.848	52.638	0		0		0		0		5.09537		0		0	0	0	0	5.09537	0		2724	1110	750	1840	2502	3787	1914
1531	194	701	1816	177	357	1811	379	231	807	1705	1332	-7.075	70.75	-14.999	-90.56	27.168	48.393	-3.113	-10.471	-101.88	39.903	15.848	52.638	0.823872		0		0		0		0		1.48526		0.823872	0	0	0	0	1.48526		2730	1110	754	1840	2502	3787	1914
1531	196	701	1816	177	357	1811	379	231	807	1708	1330	-7.075	70.184	-14.999	-90.56	27.168	48.393	-3.113	-10.471	-101.88	39.903	14.999	53.204	0		0		0		0		0		0		0	0	0	0	0	0		2730	1110	754	1840	2502	3787	1902
1531	196	701	1816	177	357	1811	379	231	807	1708	1330	-7.075	70.184	-14.999	-90.56	27.168	48.393	-3.113	-10.471	-101.88	39.903	14.999	53.204	2.99894		6.51328		6.65503		0		1.23581		2.05968		2.99894	6.51328	6.65503	0	1.23581	2.05968		2730	1110	768	1822	2520	3813	1890
1529	189	710	1829	183	372	1811	379	231	804	1703	1330	-6.509	72.165	-17.546	-94.239	25.47	44.148	-3.113	-10.471	-101.88	40.752	16.414	53.204	0		2.99894		7.91303		0		1.23581		1.84223		0	2.99894	7.91303	0	1.23581	1.84223		2736	1110	768	1822	2520	3813	1890
1529	189	708	1822	171	357	1811	379	231	801	1701	1326	-6.509	72.165	-16.98	-92.258	28.866	48.393	-3.113	-10.471	-101.88	41.601	16.98	54.336	0		0		0		0		2.47162		2.33026		0	0	0	0	2.47162	2.33026		2742	1110	768	1822	2507	3804	1890
1529	189	708	1822	171	357	1811	379	231	795	1705	1330	-6.509	72.165	-16.98	-92.258	28.866	48.393	-3.113	-10.471	-101.88	43.299	15.848	53.204	1.16513		0.823872		0		0		2.47162		0.823872		1.16513	0.823872	0	0	2.47162	0.823872		2742	1110	768	1822	2507	3809	1890
1527	187	706	1822	171	357	1811	379	231	789	1705	1328	-5.943	72.731	-16.414	-92.258	28.866	48.393	-3.113	-10.471	-101.88	44.997	15.848	53.77	0.823872		2.05968		0		0		0		1.64774		0.823872	2.05968	0	0	0	1.64774		2742	1110	768	1822	2507	3813	1896
1527	185	706	1827	171	357	1811	379	231	789	1705	1324	-5.943	73.297	-16.414	-93.673	28.866	48.393	-3.113	-10.471	-101.88	44.997	15.848	54.902	0		1.16513		0		2.88355		9.9634		2.40198		0	1.16513	0	2.88355	9.9634	2.40198		2742	1110	768	1822	2507	3813	1896
1527	185	704	1825	171	357	1811	386	231	765	1710	1321	-5.943	73.297	-15.848	-93.107	28.866	48.393	-3.113	-12.452	-101.031	51.789	14.433	55.751	8.29005		0		0		0.823872		0		0		8.29005	0	0	0.823872	0	0		2742	1110	768	1822	2480	3817	1896
1518	167	704	1825	171	357	1811	384	231	765	1710	1321	-3.396	78.391	-15.848	-93.107	28.866	48.393	-3.113	-11.886	-101.031	51.789	14.433	55.751	0		0		0		0		2.76335		0		0	0	0	0	2.76335	0		2742	1110	768	1822	2480	3817	1896
1518	167	704	1825	171	357	1811	384	231	771	1710	1321	-3.396	78.391	-15.848	-93.107	28.866	48.393	-3.113	-11.886	-101.88	50.091	14.433	55.751	7.57335		0		0		0		0		1.16513		7.57335	0	0	0	0	1.16513		2742	1110	768	1822	2458	3844	1896
1531	180	704	1825	171	357	1811	384	231	771	1712	1319	-7.075	74.712	-15.848	-93.107	28.866	48.393	-3.113	-11.886	-101.88	50.091	13.867	56.317	4.37894		1.23581		0		0		0		0		4.37894	1.23581	0	0	0	0		2742	1110	768	1822	2449	3844	1896
1524	172	701	1825	171	357	1811	384	231	771	1712	1319	-5.094	76.976	-14.999	-93.107	28.866	48.393	-3.113	-11.886	-101.88	50.091	13.867	56.317	0		1.48526		0		0		0		1.84223		0	1.48526	0	0	0	1.84223		2742	1110	768	1822	2449	3844	1896
1524	172	699	1822	171	357	1811	384	231	771	1714	1315	-5.094	76.976	-14.433	-92.258	28.866	48.393	-3.113	-11.886	-101.88	50.091	13.301	57.449	1.23581		2.05968		0		0		0		0		1.23581	2.05968	0	0	0	0		2742	1110	768	1822	2449	3844	1914
1524	169	699	1827	171	357	1811	384	231	771	1714	1315	-5.094	77.825	-14.433	-93.673	28.866	48.393	-3.113	-11.886	-101.88	50.091	13.301	57.449	0		0		0		0		1.7477		2.21834		0	0	0	0	1.7477	2.21834		2742	1110	776	1822	2440	3844	1914
1524	169	699	1827	171	357	1811	384	231	774	1716	1310	-5.094	77.825	-14.433	-93.673	28.866	48.393	-3.113	-11.886	-102.729	49.242	12.735	58.864	0		0		0		0		2.76335		2.21834		0	0	0	0	2.76335	2.21834		2748	1110	776	1822	2440	3844	1914
1524	169	699	1827	171	357	1811	384	231	777	1721	1308	-5.094	77.825	-14.433	-93.673	28.866	48.393	-3.113	-11.886	-104.427	48.393	11.32	59.43	0.823872		0.823872		0		0		1.23581		0		0.823872	0.823872	0	0	1.23581	0		2748	1098	776	1822	2440	3844	1914
1524	167	699	1829	171	357	1811	384	231	777	1721	1308	-5.094	78.391	-14.433	-94.239	28.866	48.393	-3.113	-11.886	-105.276	48.393	11.32	59.43	4.69679		0		0		0		2.76335		1.16513		4.69679	0	0	0	2.76335	1.16513		2748	1098	750	1814	2440	3844	1914
1527	178	699	1829	171	357	1811	384	231	771	1723	1306	-5.943	75.278	-14.433	-94.239	28.866	48.393	-3.113	-11.886	-104.427	50.091	10.754	59.996	0		0		0		0		4.45577		0.823872		0	0	0	0	4.45577	0.823872		2748	1098	741	1809	2440	3844	1914
1527	178	699	1829	171	357	1811	384	231	762	1725	1306	-5.943	75.278	-14.433	-94.239	28.866	48.393	-3.113	-11.886	-102.729	52.638	10.188	59.996	0		0.823872		0		0		1.23581		1.23581		0	0.823872	0	0	1.23581	1.23581		2748	1098	715	1792	2440	3844	1920
1527	178	699	1827	171	357	1811	384	231	759	1728	1306	-5.943	75.278	-14.433	-93.673	28.866	48.393	-3.113	-11.886	-102.729	53.487	9.339	59.996	0		3.79786		0		0		5.24309		0		0	3.79786	0	0	5.24309	0		2754	1098	706	1787	2440	3844	1920
1527	178	701	1836	171	357	1811	384	231	750	1728	1306	-5.943	75.278	-14.999	-96.22	28.866	48.393	-3.113	-11.886	-100.182	56.034	9.339	59.996	0		3.79786		0		0		1.7477		0.823872		0	3.79786	0	0	1.7477	0.823872		2754	1098	706	1792	2440	3844	1920
1527	178	695	1829	171	357	1811	384	231	747	1728	1304	-5.943	75.278	-13.301	-94.239	28.866	48.393	-3.113	-11.886	-99.333	56.883	9.339	60.562	0		3.54361		0		0		1.23581		3.70742		0	3.54361	0	0	1.23581	3.70742		2754	1098	723	1814	2423	3831	1920
1527	178	690	1822	171	357	1811	384	231	750	1719	1304	-5.943	75.278	-11.886	-92.258	28.866	48.393	-3.113	-11.886	-99.333	56.034	11.886	60.562	2.76335		2.60531		0		0		1.23581		0		2.76335	2.60531	0	0	1.23581	0		2760	1092	723	1814	2423	3831	1920
1524	172	688	1816	171	357	1811	384	231	753	1719	1304	-5.094	76.976	-11.32	-90.56	28.866	48.393	-3.113	-11.886	-99.333	55.185	11.886	60.562	0		1.16513		0		0		0		4.69679		0	1.16513	0	0	0	4.69679		2760	1092	723	1814	2423	3831	1920
1524	172	686	1814	171	357	1811	384	231	753	1712	1313	-5.094	76.976	-10.754	-89.994	28.866	48.393	-3.113	-11.886	-99.333	55.185	13.867	58.015	0		0		0		0		0		1.23581		0	0	0	0	0	1.23581		2760	1092	706	1884	2423	3831	1920
1524	172	686	1814	171	357	1811	384	231	753	1712	1310	-5.094	76.976	-10.754	-89.994	28.866	48.393	-3.113	-11.886	-99.333	55.185	13.867	58.864	2.21834		2.05968		0		0.823872		0		7.41485		2.21834	2.05968	0	0.823872	0	7.41485		2760	1092	692	1849	2423	3831	1920
1522	167	686	1809	171	357	1811	386	231	753	1712	1328	-4.528	78.391	-10.754	-88.579	28.866	48.393	-3.113	-12.452	-99.333	55.185	13.867	53.77	0.823872		2.60531		0		0		0		4.69679		0.823872	2.60531	0	0	0	4.69679		2760	1092	692	1849	2423	3831	1920
1522	165	688	1803	171	357	1811	386	231	753	1705	1319	-4.528	78.957	-11.32	-86.881	28.866	48.393	-3.113	-12.452	-99.333	55.185	15.848	56.317	2.99894		1.23581		0		0		6.17904		0		2.99894	1.23581	0	0	6.17904	0		2760	1092	692	1840	2423	3831	1920
1520	158	688	1800	171	357	1811	386	231	765	1705	1319	-3.962	80.938	-11.32	-86.032	28.866	48.393	-3.113	-12.452	-101.88	51.789	15.848	56.317	0		1.84223		0		0		0		0		0	1.84223	0	0	0	0		2760	1092	692	1840	2423	3831	1920
1520	158	690	1796	171	357	1811	386	231	765	1705	1319	-3.962	80.938	-11.886	-84.9	28.866	48.393	-3.113	-12.452	-101.88	51.789	15.848	56.317	0		0		0		0		0		0		0	0	0	0	0	0		2760	1092	684	1814	2423	3831	1920
1520	158	690	1796	171	357	1811	386	231	765	1705	1319	-3.962	80.938	-11.886	-84.9	28.866	48.393	-3.113	-12.452	-101.88	51.789	15.848	56.317	0		0		0		0.823872		5.09537		1.84223		0	0	0	0.823872	5.09537	1.84223		2760	1092	684	1814	2423	3831	1920
1520	158	690	1796	171	357	1811	388	231	753	1701	1317	-3.962	80.938	-11.886	-84.9	28.866	48.393	-3.113	-13.018	-101.031	55.185	16.98	56.883	0		0		0		0		5.09537		1.16513		0	0	0	0	5.09537	1.16513		2760	1092	684	1814	2423	3831	1920
1520	158	690	1796	171	357	1811	388	231	750	1699	1315	-3.962	80.938	-11.886	-84.9	28.866	48.393	-3.113	-13.018	-97.635	56.034	17.546	57.449	2.60531		0		0		0.823872		1.23581		0		2.60531	0	0	0.823872	1.23581	0		2760	1092	688	1814	2423	3831	1920
1522	152	690	1796	171	357	1811	390	231	750	1699	1315	-4.528	82.636	-11.886	-84.9	28.866	48.393	-3.113	-13.584	-96.786	56.034	17.546	57.449	3.70742		0		0		0		1.23581		0		3.70742	0	0	0	1.23581	0		2760	1080	697	1809	2423	3831	1920
1522	143	690	1796	171	357	1811	390	231	750	1699	1315	-4.528	85.183	-11.886	-84.9	28.866	48.393	-3.113	-13.584	-97.635	56.034	17.546	57.449	6.23372		0		0		0		7.51713		3.70742		6.23372	0	0	0	7.51713	3.70742		2760	1080	701	1809	2423	3831	1920
1524	158	690	1796	171	357	1811	390	231	753	1699	1306	-5.094	80.938	-11.886	-84.9	28.866	48.393	-3.113	-13.584	-102.729	55.185	17.546	59.996	0		0		0		0		0		2.99894		0	0	0	0	0	2.99894		2760	1086	701	1809	2423	3831	1920
1524	158	690	1796	171	357	1811	390	231	753	1697	1299	-5.094	80.938	-11.886	-84.9	28.866	48.393	-3.113	-13.584	-102.729	55.185	18.112	61.977	0		0		0		0		2.47162		0		0	0	0	0	2.47162	0		2760	1086	697	1814	2423	3831	1920
1524	158	690	1796	171	357	1811	390	231	747	1697	1299	-5.094	80.938	-11.886	-84.9	28.866	48.393	-3.113	-13.584	-102.729	56.883	18.112	61.977	2.21834		0		0		0.823872		0		0		2.21834	0	0	0.823872	0	0		2766	1080	692	1814	2423	3831	1920
1529	156	690	1796	171	357	1811	388	231	747	1697	1299	-6.509	81.504	-11.886	-84.9	28.866	48.393	-3.113	-13.018	-102.729	56.883	18.112	61.977	0		0		0		0.823872		0		0.823872		0	0	0	0.823872	0	0.823872		2766	1080	692	1814	2432	3813	1920
1529	156	690	1796	171	357	1811	386	231	747	1697	1297	-6.509	81.504	-11.886	-84.9	28.866	48.393	-3.113	-12.452	-102.729	56.883	18.112	62.543	2.47162		0		0		0		0		0.823872		2.47162	0	0	0	0	0.823872		2766	1080	684	1814	2436	3809	1920
1529	150	690	1796	171	357	1811	386	231	747	1699	1297	-6.509	83.202	-11.886	-84.9	28.866	48.393	-3.113	-12.452	-102.729	56.883	17.546	62.543	0.823872		0.823872		0		6.27442		0		0.823872		0.823872	0.823872	0	6.27442	0	0.823872		2772	1080	688	1822	2436	3809	1920
1529	152	692	1796	171	357	1805	372	231	747	1699	1295	-6.509	82.636	-12.452	-84.9	28.866	48.393	-1.415	-8.49	-102.729	56.883	17.546	63.109	0		0		3.90797		2.05968		0		1.64774		0	0	3.90797	2.05968	0	1.64774		2772	1080	688	1836	2436	3809	1920
1529	152	692	1796	162	354	1805	377	231	747	1699	1291	-6.509	82.636	-12.452	-84.9	31.413	49.242	-1.415	-9.905	-102.729	56.883	17.546	64.241	0.823872		0		1.23581		1.64774		1.23581		2.88355		0.823872	0	1.23581	1.64774	1.23581	2.88355		2772	1098	692	1840	2436	3809	1920
1527	152	692	1796	162	351	1805	381	231	744	1699	1284	-5.943	82.636	-12.452	-84.9	31.413	50.091	-1.415	-11.037	-102.729	57.732	17.546	66.222	2.05968		0		3.49539		3.70742		1.23581		0		2.05968	0	3.49539	3.70742	1.23581	0		2772	1098	692	1840	2436	3809	1920
1527	147	692	1796	156	345	1805	390	231	741	1699	1284	-5.943	84.051	-12.452	-84.9	33.111	51.789	-1.415	-13.584	-102.729	58.581	17.546	66.222	1.48526		0		1.23581		4.5313		0		0		1.48526	0	1.23581	4.5313	0	0		2772	1098	692	1840	2436	3809	1920
1524	145	692	1796	153	345	1805	401	231	741	1699	1284	-5.094	84.617	-12.452	-84.9	33.96	51.789	-1.415	-16.697	-102.729	58.581	17.546	66.222	0		0		0		0.823872		0		0		0	0	0	0.823872	0	0		2772	1110	692	1840	2436	3809	1920
1524	145	692	1796	153	345	1805	403	231	741	1699	1284	-5.094	84.617	-12.452	-84.9	33.96	51.789	-1.415	-17.263	-102.729	58.581	17.546	66.222	0		0.823872		0		0		0		1.64774		0	0.823872	0	0	0	1.64774		2772	1122	692	1840	2436	3809	1920
1524	145	692	1794	153	345	1805	403	231	741	1699	1288	-5.094	84.617	-12.452	-84.334	33.96	51.789	-1.415	-17.263	-102.729	58.581	17.546	65.09	0.823872		0		0		2.63768		1.23581		0		0.823872	0	0	2.63768	1.23581	0		2772	1122	692	1840	2436	3809	1920
1524	143	692	1794	153	345	1800	399	231	738	1699	1288	-5.094	85.183	-12.452	-84.334	33.96	51.789	0	-16.131	-102.729	59.43	17.546	65.09	0		0		0		0		1.23581		0		0	0	0	0	1.23581	0		2772	1122	692	1840	2436	3809	1920
1524	143	692	1794	153	345	1800	399	231	735	1699	1288	-5.094	85.183	-12.452	-84.334	33.96	51.789	0	-16.131	-102.729	60.279	17.546	65.09	1.23581		0.823872		1.23581		2.88355		0		0		1.23581	0.823872	1.23581	2.88355	0	0		2778	1116	692	1840	2449	3813	1920
1527	143	692	1796	153	342	1800	392	231	735	1699	1288	-5.943	85.183	-12.452	-84.9	33.96	52.638	0	-14.15	-102.729	60.279	17.546	65.09	0.823872		1.64774		8.29005		1.16513		0		1.16513		0.823872	1.64774	8.29005	1.16513	0	1.16513		2796	1116	692	1840	2449	3813	1920
1527	145	692	1800	171	351	1798	390	231	735	1701	1286	-5.943	84.617	-12.452	-86.032	28.866	50.091	0.566	-13.584	-102.729	60.279	16.98	65.656	2.21834		0		2.47162		1.64774		0		7.9558		2.21834	0	2.47162	1.64774	0	7.9558		2802	1116	692	1844	2449	3813	1920
1529	150	692	1800	171	345	1798	386	231	735	1694	1304	-6.509	83.202	-12.452	-86.032	28.866	51.789	0.566	-12.452	-102.729	60.279	18.961	60.562	0		1.84223		3.49539		4.69679		0		0		0	1.84223	3.49539	4.69679	0	0		2802	1116	692	1844	2449	3813	1920
1529	150	690	1796	165	339	1789	379	231	735	1694	1304	-6.509	83.202	-11.886	-84.9	30.564	53.487	3.113	-10.471	-102.729	60.279	18.961	60.562	1.48526		0		5.09537		2.99894		0		3.13721		1.48526	0	5.09537	2.99894	0	3.13721		2802	1116	697	1844	2449	3813	1920
1531	147	690	1796	162	327	1787	372	231	735	1697	1297	-7.075	84.051	-11.886	-84.9	31.413	56.883	3.679	-8.49	-102.729	60.279	18.112	62.543	0.823872		3.70742		0		7.20594		0		1.64774		0.823872	3.70742	0	7.20594	0	1.64774		2802	1116	719	1849	2454	3822	1920
1531	145	690	1805	162	327	1778	357	231	735	1697	1293	-7.075	84.617	-11.886	-87.447	31.413	56.883	6.226	-4.245	-102.729	60.279	18.112	63.675	0		0.823872		0		1.64774		0		0		0	0.823872	0	1.64774	0	0		2802	1116	719	1853	2454	3822	1920
1531	145	690	1803	162	327	1778	361	231	735	1697	1293	-7.075	84.617	-11.886	-86.881	31.413	56.883	6.226	-5.377	-102.729	60.279	18.112	63.675	1.16513		2.88355		0		7.9558		3.90797		4.24114		1.16513	2.88355	0	7.9558	3.90797	4.24114		2808	1116	723	1844	2454	3822	1920
1533	143	690	1796	162	327	1785	379	231	744	1688	1288	-7.641	85.183	-11.886	-84.9	31.413	56.883	4.245	-10.471	-103.578	57.732	20.659	65.09	1.64774		2.88355		0		0.823872		1.23581		0		1.64774	2.88355	0	0.823872	1.23581	0		2802	1116	723	1849	2454	3822	1920
1533	147	697	1796	162	327	1785	377	231	741	1688	1288	-7.641	84.051	-13.867	-84.9	31.413	56.883	4.245	-9.905	-103.578	58.581	20.659	65.09	0		3.70742		0		3.70742		0		0		0	3.70742	0	3.70742	0	0		2790	1110	723	1853	2454	3822	1920
1533	147	697	1787	162	327	1785	368	231	741	1688	1288	-7.641	84.051	-13.867	-82.353	31.413	56.883	4.245	-7.358	-103.578	58.581	20.659	65.09	0		0		0		3.70742		0		0		0	0	0	3.70742	0	0		2784	1098	719	1853	2454	3822	1920
1533	147	697	1787	162	327	1794	368	231	741	1688	1288	-7.641	84.051	-13.867	-82.353	31.413	56.883	1.698	-7.358	-103.578	58.581	20.659	65.09	3.70742		2.99894		0		0		0		0		3.70742	2.99894	0	0	0	0		2784	1098	719	1853	2454	3822	1920
1533	156	699	1780	162	327	1794	368	231	741	1688	1288	-7.641	81.504	-14.433	-80.372	31.413	56.883	1.698	-7.358	-103.578	58.581	20.659	65.09	3.79786		0		0		3.70742		0		0.823872		3.79786	0	0	3.70742	0	0.823872		2784	1098	719	1844	2454	3822	1920
1531	147	699	1780	162	327	1794	377	231	741	1686	1288	-7.075	84.051	-14.433	-80.372	31.413	56.883	1.698	-9.905	-103.578	58.581	21.225	65.09	0.823872		3.21732		0		0		9.41163		3.70742		0.823872	3.21732	0	0	9.41163	3.70742		2784	1098	732	1844	2454	3822	1920
1531	145	704	1774	162	327	1794	377	231	720	1686	1297	-7.075	84.617	-15.848	-78.674	31.413	56.883	1.698	-9.905	-101.031	64.524	21.225	62.543	2.47162		1.16513		0		4.5313		6.30141		0		2.47162	1.16513	0	4.5313	6.30141	0		2784	1098	732	1844	2454	3822	1920
1531	139	706	1772	162	327	1794	388	231	735	1686	1297	-7.075	86.315	-16.414	-78.108	31.413	56.883	1.698	-13.018	-101.88	60.279	21.225	62.543	2.05968		0		3.90797		0.823872		0		0		2.05968	0	3.90797	0.823872	0	0		2784	1098	732	1844	2454	3822	1920
1531	134	706	1772	159	318	1794	390	231	735	1686	1297	-7.075	87.73	-16.414	-78.108	32.262	59.43	1.698	-13.584	-101.88	60.279	21.225	62.543	0		0		0		0		3.90797		0		0	0	0	0	3.90797	0		2778	1068	732	1844	2454	3822	1920
1531	134	706	1772	159	318	1794	390	231	738	1686	1297	-7.075	87.73	-16.414	-78.108	32.262	59.43	1.698	-13.584	-99.333	59.43	21.225	62.543	1.16513		0		0		5.37099		0		0		1.16513	0	0	5.37099	0	0		2778	1068	732	1844	2454	3822	1920
1529	132	706	1772	159	318	1787	379	231	738	1686	1297	-6.509	88.296	-16.414	-78.108	32.262	59.43	3.679	-10.471	-99.333	59.43	21.225	62.543	1.84223		0		0		0		0		0		1.84223	0	0	0	0	0		2778	1068	732	1844	2454	3822	1920
1527	128	706	1772	159	318	1787	379	231	738	1686	1297	-5.943	89.428	-16.414	-78.108	32.262	59.43	3.679	-10.471	-99.333	59.43	21.225	62.543	0		0		0		4.5313		0		0		0	0	0	4.5313	0	0		2778	1068	732	1844	2454	3822	1920
1527	128	706	1772	159	318	1787	368	231	738	1686	1297	-5.943	89.428	-16.414	-78.108	32.262	59.43	3.679	-7.358	-99.333	59.43	21.225	62.543	0.823872		3.54361		0		0		7.81594		0		0.823872	3.54361	0	0	7.81594	0		2778	1068	723	1844	2454	3822	1920
1527	130	701	1765	159	318	1787	368	231	720	1686	1297	-5.943	88.862	-14.999	-76.127	32.262	59.43	3.679	-7.358	-97.635	64.524	21.225	62.543	2.21834		0.823872		0		1.64774		1.23581		0		2.21834	0.823872	0	1.64774	1.23581	0		2778	1068	723	1844	2454	3822	1920
1522	128	701	1767	159	318	1787	364	231	720	1686	1297	-4.528	89.428	-14.999	-76.693	32.262	59.43	3.679	-6.226	-96.786	64.524	21.225	62.543	2.21834		0		0		7.57335		3.49539		0		2.21834	0	0	7.57335	3.49539	0		2778	1068	723	1858	2454	3822	1920
1520	123	701	1767	159	318	1800	377	231	714	1686	1297	-3.962	90.843	-14.999	-76.693	32.262	59.43	0	-9.905	-95.088	66.222	21.225	62.543	0		2.05968		0		0		0		0.823872		0	2.05968	0	0	0	0.823872		2778	1068	715	1827	2454	3822	1920
1520	123	704	1763	159	318	1800	377	231	714	1686	1295	-3.962	90.843	-15.848	-75.561	32.262	59.43	0	-9.905	-95.088	66.222	21.225	63.109	0		0		0		2.99894		17.3013		1.84223		0	0	0	2.99894	17.3013	1.84223		2778	1068	715	1827	2454	3822	1920
1520	123	704	1763	159	318	1798	384	231	714	1690	1293	-3.962	90.843	-15.848	-75.561	32.262	59.43	0.566	-11.886	-106.974	66.222	20.093	63.675	0		0.823872		0		4.82159		0		2.05968		0	0.823872	0	4.82159	0	2.05968		2772	1104	715	1831	2454	3822	1920
1520	123	704	1761	159	318	1787	388	231	714	1690	1288	-3.962	90.843	-15.848	-74.995	32.262	59.43	3.679	-13.018	-106.974	66.222	20.093	65.09	0		0		0		2.99894		2.76335		0		0	0	0	2.99894	2.76335	0		2772	1092	715	1831	2454	3822	1920
1520	123	704	1761	159	318	1785	381	231	720	1690	1288	-3.962	90.843	-15.848	-74.995	32.262	59.43	4.245	-11.037	-106.125	64.524	20.093	65.09	0		1.23581		0		1.23581		0		0		0	1.23581	0	1.23581	0	0		2772	1080	701	1827	2454	3822	1950
1520	123	704	1758	159	318	1785	384	231	720	1690	1288	-3.962	90.843	-15.848	-74.146	32.262	59.43	4.245	-11.886	-106.125	64.524	20.093	65.09	1.64774		0		2.47162		3.68447		0		0		1.64774	0	2.47162	3.68447	0	0		2772	1080	706	1831	2454	3822	1950
1516	123	704	1758	159	324	1789	392	231	720	1690	1288	-2.83	90.843	-15.848	-74.146	32.262	57.732	3.113	-14.15	-106.125	64.524	20.093	65.09	0		2.47162		5.09537		0		0		0.823872		0	2.47162	5.09537	0	0	0.823872		2772	1080	706	1840	2454	3822	1950
1516	123	704	1752	156	312	1789	392	231	720	1690	1286	-2.83	90.843	-15.848	-72.448	33.111	61.128	3.113	-14.15	-106.125	64.524	20.093	65.656	0		2.91283		0		1.23581		0		0		0	2.91283	0	1.23581	0	0		2772	1080	706	1844	2454	3822	1950
1516	123	699	1747	156	312	1789	395	231	720	1690	1286	-2.83	90.843	-14.433	-71.033	33.111	61.128	3.113	-14.999	-106.125	64.524	20.093	65.656	0		0		1.23581		1.23581		3.49539		0		0	0	1.23581	1.23581	3.49539	0		2772	1080	706	1853	2454	3822	1950
1516	123	699	1747	156	309	1789	392	231	714	1690	1286	-2.83	90.843	-14.433	-71.033	33.111	61.977	3.113	-14.15	-104.427	66.222	20.093	65.656	0		0		1.7477		2.47162		0		0		0	0	1.7477	2.47162	0	0		2778	1074	706	1853	2467	3835	1944
1516	123	699	1747	153	306	1789	386	231	714	1690	1286	-2.83	90.843	-14.433	-71.033	33.96	62.826	3.113	-12.452	-104.427	66.222	20.093	65.656	0		4.24114		0		0		0		0		0	4.24114	0	0	0	0		2796	1074	706	1853	2480	3840	1932
1516	123	704	1756	153	306	1789	386	231	714	1690	1286	-2.83	90.843	-15.848	-73.58	33.96	62.826	3.113	-12.452	-104.427	66.222	20.093	65.656	0		1.64774		0		0		0		0		0	1.64774	0	0	0	0		2802	1074	706	1853	2480	3840	1962
1516	123	704	1752	153	306	1789	386	231	714	1690	1286	-2.83	90.843	-15.848	-72.448	33.96	62.826	3.113	-12.452	-104.427	66.222	20.093	65.656	0		1.23581		0		4.24114		0		0		0	1.23581	0	4.24114	0	0		2790	1074	706	1853	2484	3835	1962
1516	123	701	1752	153	306	1794	395	231	714	1690	1286	-2.83	90.843	-14.999	-72.448	33.96	62.826	1.698	-14.999	-104.427	66.222	20.093	65.656	0		0		0		1.23581		0		0		0	0	0	1.23581	0	0		2754	1122	706	1853	2484	3835	1950
1516	123	701	1752	153	306	1794	392	231	714	1690	1286	-2.83	90.843	-14.999	-72.448	33.96	62.826	1.698	-14.15	-104.427	66.222	20.093	65.656	1.23581		1.64774		1.23581		0		0		0		1.23581	1.64774	1.23581	0	0	0		2808	1086	706	1853	2484	3835	1950
1513	123	701	1756	153	303	1794	392	231	714	1690	1286	-1.981	90.843	-14.999	-73.58	33.96	63.675	1.698	-14.15	-104.427	66.222	20.093	65.656	0		0		0		0		0		0		0	0	0	0	0	0		2802	1038	706	1853	2498	3800	1950
1513	123	701	1756	153	303	1794	392	231	714	1690	1286	-1.981	90.843	-14.999	-73.58	33.96	63.675	1.698	-14.15	-104.427	66.222	20.093	65.656	0		0.823872		0		1.16513		0		0		0	0.823872	0	1.16513	0	0		2796	1062	706	1853	2498	3800	1950
1513	123	701	1754	153	303	1796	390	231	714	1690	1286	-1.981	90.843	-14.999	-73.014	33.96	63.675	1.132	-13.584	-104.427	66.222	20.093	65.656	0		0.823872		0		1.16513		0		0		0	0.823872	0	1.16513	0	0		2796	1062	706	1858	2498	3800	1956
1513	123	701	1752	153	303	1798	388	231	714	1690	1286	-1.981	90.843	-14.999	-72.448	33.96	63.675	0.566	-13.018	-104.427	66.222	20.093	65.656	0		0		0		4.60558		0		0		0	0	0	4.60558	0	0		2796	1062	706	1858	2498	3800	1968
1513	123	701	1752	153	303	1796	399	231	714	1690	1286	-1.981	90.843	-14.999	-72.448	33.96	63.675	1.132	-16.131	-104.427	66.222	20.093	65.656	0		0		6.30141		0.823872		0		0		0	0	6.30141	0.823872	0	0		2796	1062	706	1858	2498	3800	1968
1513	123	701	1752	156	318	1796	401	231	714	1690	1286	-1.981	90.843	-14.999	-72.448	33.111	59.43	1.132	-16.697	-104.427	66.222	20.093	65.656	0.823872		5.37099		0		0.823872		0		0		0.823872	5.37099	0	0.823872	0	0		2796	1062	706	1867	2498	3800	1968
1513	121	708	1763	156	318	1796	403	231	714	1690	1286	-1.981	91.409	-16.98	-75.561	33.111	59.43	1.132	-17.263	-104.427	66.222	20.093	65.656	0		0		0		2.05968		0		0		0	0	0	2.05968	0	0		2796	1062	706	1867	2498	3800	1968
1513	121	708	1763	156	318	1796	408	231	714	1690	1286	-1.981	91.409	-16.98	-75.561	33.111	59.43	1.132	-18.678	-104.427	66.222	20.093	65.656	0		2.33026		0		4.0571		0		0		0	2.33026	0	4.0571	0	0		2796	1062	706	1867	2498	3800	1956
1513	121	712	1767	156	318	1792	417	231	714	1690	1286	-1.981	91.409	-18.112	-76.693	33.111	59.43	2.264	-21.225	-104.427	66.222	20.093	65.656	0		1.64774		0		0		0		0		0	1.64774	0	0	0	0		2796	1062	706	1867	2498	3800	1956
1513	121	712	1763	156	318	1792	417	231	714	1690	1286	-1.981	91.409	-18.112	-75.561	33.111	59.43	2.264	-21.225	-104.427	66.222	20.093	65.656	1.16513		1.16513		0		0		0		0		1.16513	1.16513	0	0	0	0		2796	1044	706	1867	2498	3800	1956
1511	123	710	1761	156	318	1792	417	231	714	1690	1286	-1.415	90.843	-17.546	-74.995	33.111	59.43	2.264	-21.225	-104.427	66.222	20.093	65.656	0.823872		0		0		7.82678		0		0		0.823872	0	0	7.82678	0	0		2808	1038	706	1867	2498	3800	1932
1509	123	710	1761	156	318	1792	436	231	714	1690	1286	-0.849	90.843	-17.546	-74.995	33.111	59.43	2.264	-26.602	-104.427	66.222	20.093	65.656	0.823872		0		0		0.823872		0		0		0.823872	0	0	0.823872	0	0		2790	1074	706	1867	2498	3800	1902
1509	121	710	1761	156	318	1792	434	231	714	1690	1286	-0.849	91.409	-17.546	-74.995	33.111	59.43	2.264	-26.036	-104.427	66.222	20.093	65.656	0		0		5.5267		2.47162		0		0		0	0	5.5267	2.47162	0	0		2790	1074	706	1867	2498	3800	1902
1509	121	710	1761	150	306	1792	428	231	714	1690	1286	-0.849	91.409	-17.546	-74.995	34.809	62.826	2.264	-24.338	-104.427	66.222	20.093	65.656	0		0.823872		0		0		0		0		0	0.823872	0	0	0	0		2790	1074	706	1867	2498	3795	1896
1509	121	708	1761	150	306	1792	428	231	714	1690	1286	-0.849	91.409	-16.98	-74.995	34.809	62.826	2.264	-24.338	-104.427	66.222	20.093	65.656	0.823872		0		0		1.23581		0		0		0.823872	0	0	1.23581	0	0		2790	1074	706	1867	2498	3795	1896
1509	119	708	1761	150	306	1792	425	231	714	1690	1286	-0.849	91.975	-16.98	-74.995	34.809	62.826	2.264	-23.489	-104.427	66.222	20.093	65.656	0		0.823872		0		0		0		0		0	0.823872	0	0	0	0		2808	1020	701	1867	2498	3795	1896
1509	119	706	1761	150	306	1792	425	231	714	1690	1286	-0.849	91.975	-16.414	-74.995	34.809	62.826	2.264	-23.489	-104.427	66.222	20.093	65.656	12.0592		0		4.45577		0		0		2.05968		12.0592	0	4.45577	0	0	2.05968		2766	1038	701	1867	2498	3795	1926
1538	123	706	1761	156	315	1792	425	231	714	1690	1291	-9.056	90.843	-16.414	-74.995	33.111	60.279	2.264	-23.489	-104.427	66.222	20.093	64.241	0		5.16154		4.45577		0		0		1.16513		0	5.16154	4.45577	0	0	1.16513		2766	1038	701	1867	2498	3795	1926
1538	123	695	1767	162	306	1792	425	231	714	1688	1293	-9.056	90.843	-13.301	-76.693	31.413	62.826	2.264	-23.489	-104.427	66.222	20.659	63.675	0.823872		0		0		0		0		2.99894		0.823872	0	0	0	0	2.99894		2766	1038	701	1867	2498	3795	1926
1536	123	695	1767	162	306	1792	425	231	714	1681	1291	-8.49	90.843	-13.301	-76.693	31.413	62.826	2.264	-23.489	-104.427	66.222	22.64	64.241	1.23581		2.63768		0		5.82565		0		3.21732		1.23581	2.63768	0	5.82565	0	3.21732		2766	1038	701	1867	2498	3795	1926
1533	123	690	1763	162	306	1794	439	231	714	1675	1286	-7.641	90.843	-11.886	-75.561	31.413	62.826	1.698	-27.451	-104.427	66.222	24.338	65.656	0		2.47162		3.70742		3.70742		0		0		0	2.47162	3.70742	3.70742	0	0		2766	1038	697	1858	2493	3800	1926
1533	123	690	1769	171	306	1794	430	231	714	1675	1286	-7.641	90.843	-11.886	-77.259	28.866	62.826	1.698	-24.904	-104.427	66.222	24.338	65.656	0		0		0		1.84223		0		1.23581		0	0	0	1.84223	0	1.23581		2766	1038	692	1853	2493	3800	1926
1533	123	690	1769	171	306	1798	432	231	714	1672	1286	-7.641	90.843	-11.886	-77.259	28.866	62.826	0.566	-25.47	-104.427	66.222	25.187	65.656	0		1.84223		0		0		0		1.64774		0	1.84223	0	0	0	1.64774		2766	1038	692	1853	2493	3800	1926
1533	123	686	1767	171	306	1798	432	231	714	1672	1282	-7.641	90.843	-10.754	-76.693	28.866	62.826	0.566	-25.47	-104.427	66.222	25.187	66.788	0		0		0		3.79786		0		0		0	0	0	3.79786	0	0		2766	1038	688	1853	2493	3800	1926
1533	123	686	1767	171	306	1800	441	231	714	1672	1282	-7.641	90.843	-10.754	-76.693	28.866	62.826	0	-28.017	-104.427	66.222	25.187	66.788	0		0		3.90797		1.48526		4.94323		0		0	0	3.90797	1.48526	4.94323	0		2766	1038	688	1853	2493	3800	1926
1533	123	686	1767	168	297	1803	443	231	702	1672	1282	-7.641	90.843	-10.754	-76.693	29.715	65.373	-0.849	-28.583	-104.427	69.618	25.187	66.788	3.70742		0		0		2.63768		0		1.16513		3.70742	0	0	2.63768	0	1.16513		2766	1038	688	1853	2484	3800	1926
1533	132	686	1767	168	297	1807	448	231	702	1670	1280	-7.641	88.296	-10.754	-76.693	29.715	65.373	-1.981	-29.998	-104.427	69.618	25.753	67.354	0.823872		1.64774		1.23581		1.84223		0		2.99894		0.823872	1.64774	1.23581	1.84223	0	2.99894		2766	1038	688	1853	2484	3800	1926
1533	130	686	1763	168	294	1809	452	231	702	1672	1273	-7.641	88.862	-10.754	-75.561	29.715	66.222	-2.547	-31.13	-104.427	69.618	25.187	69.335	1.16513		2.05968		2.76335		8.29005		5.5267		3.79786		1.16513	2.05968	2.76335	8.29005	5.5267	3.79786				684	1836	2484	3800	1926
1531	128	686	1758	171	300	1818	470	231	696	1681	1271	-7.075	89.428	-10.754	-74.146	28.866	64.524	-5.094	-36.224	-101.031	71.316	22.64	69.901	3.32113		0.823872		0		3.70742		0		2.05968		3.32113	0.823872	0	3.70742	0	2.05968				684	1836	2484	3800	1926
1527	121	686	1756	171	300	1818	461	231	696	1686	1271	-5.943	91.409	-10.754	-73.58	28.866	64.524	-5.094	-33.677	-101.031	71.316	21.225	69.901	0		1.64774		0		2.05968		1.23581		1.64774		0	1.64774	0	2.05968	1.23581	1.64774				684	1836	2484	3800	1926
1527	121	686	1752	171	300	1818	456	231	699	1690	1271	-5.943	91.409	-10.754	-72.448	28.866	64.524	-5.094	-32.262	-101.031	70.467	20.093	69.901	0		7.6956		4.45577		1.64774		1.23581		0		0	7.6956	4.45577	1.64774	1.23581	0				692	1831	2484	3800	1926
1527	121	681	1734	162	294	1814	456	231	699	1690	1271	-5.943	91.409	-9.339	-67.354	31.413	66.222	-3.962	-32.262	-100.182	70.467	20.093	69.901	0		0		0		0		2.76335		2.97051		0	0	0	0	2.76335	2.97051				692	1831	2484	3800	1926
1527	121	681	1734	162	294	1814	456	231	696	1694	1277	-5.943	91.409	-9.339	-67.354	31.413	66.222	-3.962	-32.262	-98.484	71.316	18.961	68.203	0		4.69679		0		0		0		0		0	4.69679	0	0	0	0				697	1844	2484	3800	1926
1527	121	684	1745	162	294	1814	456	231	696	1694	1277	-5.943	91.409	-10.188	-70.467	31.413	66.222	-3.962	-32.262	-98.484	71.316	18.961	68.203	0		5.85471		1.23581		0		1.23581		0		0	5.85471	1.23581	0	1.23581	0				701	1844	2480	3817	1944
1527	121	695	1754	162	291	1814	456	231	696	1694	1277	-5.943	91.409	-13.301	-73.014	31.413	67.071	-3.962	-32.262	-97.635	71.316	18.961	68.203	0		2.33026		0		0		3.90797		0		0	2.33026	0	0	3.90797	0				701	1844	2462	3809	1932
1527	121	699	1750	162	291	1814	456	231	699	1694	1277	-5.943	91.409	-14.433	-71.882	31.413	67.071	-3.962	-32.262	-95.088	70.467	18.961	68.203	0		5.37099		0		4.37894		1.7477		0		0	5.37099	0	4.37894	1.7477	0				701	1844	2462	3809	1932
1527	121	706	1761	162	291	1807	448	231	702	1694	1277	-5.943	91.409	-16.414	-74.995	31.413	67.071	-1.981	-29.998	-95.937	69.618	18.961	68.203	0		0		0		0		5.09537		0		0	0	0	0	5.09537	0				701	1844	2462	3809	1932
1527	121	706	1761	162	291	1807	448	231	699	1694	1277	-5.943	91.409	-16.414	-74.995	31.413	67.071	-1.981	-29.998	-99.333	70.467	18.961	68.203	0		0.823872		0		0		3.90797		0		0	0.823872	0	0	3.90797	0				701	1858	2454	3804	1932
1527	121	708	1761	162	291	1807	448	231	696	1694	1277	-5.943	91.409	-16.98	-74.995	31.413	67.071	-1.981	-29.998	-101.88	71.316	18.961	68.203	0		1.23581		0		4.82159		4.94323		0		0	1.23581	0	4.82159	4.94323	0				706	1858	2454	3804	1932
1527	121	708	1758	162	291	1811	459	231	696	1694	1277	-5.943	91.409	-16.98	-74.146	31.413	67.071	-3.113	-33.111	-105.276	71.316	18.961	68.203	0		1.23581		0		0		1.23581		0		0	1.23581	0	0	1.23581	0				710	1858	2454	3804	1932
1527	121	708	1761	162	291	1811	459	231	693	1694	1277	-5.943	91.409	-16.98	-74.995	31.413	67.071	-3.113	-33.111	-105.276	72.165	18.961	68.203	0		2.05968		0		3.29549		8.29005		0		0	2.05968	0	3.29549	8.29005	0				715	1858	2449	3804	1932
1527	121	708	1756	162	291	1803	459	231	684	1694	1277	-5.943	91.409	-16.98	-73.58	31.413	67.071	-0.849	-33.111	-100.182	74.712	18.961	68.203	0		4.0571		0		1.23581		3.90797		0		0	4.0571	0	1.23581	3.90797	0				723	1858	2449	3804	1932
1527	121	704	1765	162	291	1800	459	231	687	1694	1277	-5.943	91.409	-15.848	-76.127	31.413	67.071	0	-33.111	-97.635	73.863	18.961	68.203	0		1.48526		0		0		1.23581		0.823872		0	1.48526	0	0	1.23581	0.823872				728	1844	2449	3804	1932
1527	121	701	1763	162	291	1800	459	231	690	1694	1275	-5.943	91.409	-14.999	-75.561	31.413	67.071	0	-33.111	-97.635	73.014	18.961	68.769	0		1.84223		0		0		0		0		0	1.84223	0	0	0	0				728	1827	2507	3795	1932
1527	121	697	1761	162	291	1800	459	231	690	1694	1275	-5.943	91.409	-13.867	-74.995	31.413	67.071	0	-33.111	-97.635	73.014	18.961	68.769	0		2.99894		0		0		3.49539		0		0	2.99894	0	0	3.49539	0				728	1827	2507	3795	1932
1527	121	690	1763	162	291	1800	459	231	684	1694	1275	-5.943	91.409	-11.886	-75.561	31.413	67.071	0	-33.111	-99.333	74.712	18.961	68.769	0		0		0		0		1.7477		0		0	0	0	0	1.7477	0				728	1827	2515	3769	1932
1527	121	690	1763	162	291	1800	459	231	687	1694	1275	-5.943	91.409	-11.886	-75.561	31.413	67.071	0	-33.111	-100.182	73.863	18.961	68.769	0		2.60531		0		1.23581		8.65066		4.5313		0	2.60531	0	1.23581	8.65066	4.5313				741	1827	2515	3769	1932
1527	121	684	1761	162	291	1803	459	231	687	1694	1264	-5.943	91.409	-10.188	-74.995	31.413	67.071	-0.849	-33.111	-106.125	73.863	18.961	71.882	0		3.54361		0		12.6095		0		2.88355		0	3.54361	0	12.6095	0	2.88355				741	1827	2515	3773	1932
1527	121	677	1756	162	291	1822	483	231	687	1694	1257	-5.943	91.409	-8.207	-73.58	31.413	67.071	-6.226	-39.903	-106.125	73.863	18.961	73.863	0		3.70742		0		5.16154		1.23581		0		0	3.70742	0	5.16154	1.23581	0				741	1827	2515	3773	1932
1527	121	668	1756	162	291	1816	472	231	687	1694	1257	-5.943	91.409	-5.66	-73.58	31.413	67.071	-4.528	-36.79	-106.974	73.863	18.961	73.863	0		3.49539		0		4.24114		0		0		0	3.49539	0	4.24114	0	0				745	1827	2515	3773	1932
1527	121	662	1750	162	291	1807	467	231	687	1694	1257	-5.943	91.409	-3.962	-71.882	31.413	67.071	-1.981	-35.375	-106.974	73.863	18.961	73.863	0		1.7477		0		0		3.90797		0		0	1.7477	0	0	3.90797	0				745	1827	2515	3782	1932
1527	121	659	1747	162	291	1807	467	231	684	1694	1257	-5.943	91.409	-3.113	-71.033	31.413	67.071	-1.981	-35.375	-104.427	74.712	18.961	73.863	0		1.84223		0		0		7.51713		0		0	1.84223	0	0	7.51713	0				745	1822	2515	3782	1932
1527	121	655	1745	162	291	1807	467	231	681	1694	1257	-5.943	91.409	-1.981	-70.467	31.413	67.071	-1.981	-35.375	-99.333	75.561	18.961	73.863	0		1.16513		0		4.07796		1.23581		0.823872		0	1.16513	0	4.07796	1.23581	0.823872				745	1814	2511	3769	1932
1527	121	653	1743	162	291	1814	474	231	681	1694	1255	-5.943	91.409	-1.415	-69.901	31.413	67.071	-3.962	-37.356	-98.484	75.561	18.961	74.429	0		1.16513		0		2.33026		1.23581		0		0	1.16513	0	2.33026	1.23581	0				750	1818	2502	3764	1926
1527	121	651	1741	162	291	1818	478	231	681	1694	1255	-5.943	91.409	-0.849	-69.335	31.413	67.071	-5.094	-38.488	-97.635	75.561	18.961	74.429	5.35517		2.91283		0		0		2.47162		0		5.35517	2.91283	0	0	2.47162	0				741	1814	2502	3764	1920
1527	134	646	1736	162	291	1818	478	231	681	1694	1255	-5.943	87.73	0.566	-67.92	31.413	67.071	-5.094	-38.488	-95.937	75.561	18.961	74.429	0		0.823872		0		2.88355		2.47162		0		0	0.823872	0	2.88355	2.47162	0				741	1814	2502	3764	1920
1527	134	646	1734	162	291	1811	478	231	681	1694	1255	-5.943	87.73	0.566	-67.354	31.413	67.071	-3.113	-38.488	-97.635	75.561	18.961	74.429	0.823872		1.16513		0		1.48526		16.2545		1.48526		0.823872	1.16513	0	1.48526	16.2545	1.48526				741	1814	2502	3764	1920
1527	136	644	1732	162	291	1809	481	231	675	1697	1253	-5.943	87.164	1.132	-66.788	31.413	67.071	-2.547	-39.337	-108.672	77.259	18.112	74.995	0		0		0		0		0		14.4413		0	0	0	0	0	14.4413				741	1814	2502	3764	1920
1527	136	644	1732	162	291	1809	481	231	675	1699	1218	-5.943	87.164	1.132	-66.788	31.413	67.071	-2.547	-39.337	-108.672	77.259	17.546	84.9	0		0		0		0		1.23581		0		0	0	0	0	1.23581	0				737	1814	2502	3764	1920
1527	136	644	1732	162	291	1809	481	231	678	1699	1218	-5.943	87.164	1.132	-66.788	31.413	67.071	-2.547	-39.337	-108.672	76.41	17.546	84.9	0.823872		0		0		0		0		0.823872		0.823872	0	0	0	0	0.823872				737	1814	2502	3764	1920
1529	136	644	1732	162	291	1809	481	231	678	1701	1218	-6.509	87.164	1.132	-66.788	31.413	67.071	-2.547	-39.337	-108.672	76.41	16.98	84.9	0		0		0		0		8.65066		2.97051		0	0	0	0	8.65066	2.97051				737	1814	2502	3764	1920
1529	136	644	1732	162	291	1809	481	231	678	1705	1224	-6.509	87.164	1.132	-66.788	31.413	67.071	-2.547	-39.337	-102.729	76.41	15.848	83.202	0		0		0		0		6.99078		0		0	0	0	0	6.99078	0				732	1809	2502	3764	1920
1529	136	644	1732	162	291	1809	481	231	666	1705	1224	-6.509	87.164	1.132	-66.788	31.413	67.071	-2.547	-39.337	-99.333	79.806	15.848	83.202	0		0		0		0		3.70742		0		0	0	0	0	3.70742	0				732	1809	2502	3764	1950
1529	136	644	1732	162	291	1809	481	231	666	1705	1224	-6.509	87.164	1.132	-66.788	31.413	67.071	-2.547	-39.337	-96.786	79.806	15.848	83.202	1.84223		1.64774		0		0		3.49539		0		1.84223	1.64774	0	0	3.49539	0				732	1809	2498	3760	1950
1527	132	644	1728	162	291	1809	481	231	672	1705	1224	-5.943	88.296	1.132	-65.656	31.413	67.071	-2.547	-39.337	-95.088	78.108	15.848	83.202	0		5.7228		0		0		1.23581		56.2726		0	5.7228	0	0	1.23581	56.2726								1950
1527	132	637	1716	162	291	1809	481	231	675	1624	1114	-5.943	88.296	3.113	-62.26	31.413	67.071	-2.547	-39.337	-95.088	77.259	38.771	114.332	0		0.823872		0		0		18.8233		72.7542		0	0.823872	0	0	18.8233	72.7542								1950
1527	132	637	1714	162	291	1809	481	231	657	1692	1277	-5.943	88.296	3.113	-61.694	31.413	67.071	-2.547	-39.337	-106.974	82.353	19.527	68.203	2.05968		2.47162		0		0		7.20594		4.24114		2.05968	2.47162	0	0	7.20594	4.24114								1950
1524	128	637	1708	162	291	1809	481	231	666	1697	1268	-5.094	89.428	3.113	-59.996	31.413	67.071	-2.547	-39.337	-111.219	79.806	18.112	70.75	1.64774		0		2.47162		0		0		3.13721		1.64774	0	2.47162	0	0	3.13721								1950
1524	132	637	1708	162	285	1809	481	231	666	1694	1275	-5.094	88.296	3.113	-59.996	31.413	68.769	-2.547	-39.337	-111.219	79.806	18.961	68.769	4.07796		0		0		0		4.45577		3.39691		4.07796	0	0	0	4.45577	3.39691								1950
1531	125	637	1708	162	285	1809	481	231	657	1686	1273	-7.075	90.277	3.113	-59.996	31.413	68.769	-2.547	-39.337	-109.521	82.353	21.225	69.335	0		0		0		0		8.73848		0		0	0	0	0	8.73848	0								1950
1531	125	637	1708	162	285	1809	481	231	654	1686	1273	-7.075	90.277	3.113	-59.996	31.413	68.769	-2.547	-39.337	-103.578	83.202	21.225	69.335	2.21834		0		0		0		12.1713		1.48526		2.21834	0	0	0	12.1713	1.48526								1950
1536	123	637	1708	162	285	1809	481	231	666	1683	1271	-8.49	90.843	3.113	-59.996	31.413	68.769	-2.547	-39.337	-95.937	79.806	22.074	69.901	0		0		0		0		0		1.23581		0	0	0	0	0	1.23581								1950
1536	123	637	1708	162	285	1809	481	231	666	1683	1268	-8.49	90.843	3.113	-59.996	31.413	68.769	-2.547	-39.337	-95.937	79.806	22.074	70.75	0.823872		0		0		0		6.65503		3.90797		0.823872	0	0	0	6.65503	3.90797								1950
1538	123	637	1708	162	285	1809	481	231	660	1686	1277	-9.056	90.843	3.113	-59.996	31.413	68.769	-2.547	-39.337	-100.182	81.504	21.225	68.203	1.84223		2.05968		0		7.01502		4.94323		5.35517		1.84223	2.05968	0	7.01502	4.94323	5.35517								1950
1540	119	637	1703	162	285	1822	492	231	660	1686	1264	-9.622	91.975	3.113	-58.581	31.413	68.769	-6.226	-42.45	-103.578	81.504	21.225	71.882	0		0		0		0		5.5267		0.823872		0	0	0	0	5.5267	0.823872								1950
1540	119	637	1703	162	285	1822	492	231	666	1686	1266	-9.622	91.975	3.113	-58.581	31.413	68.769	-6.226	-42.45	-106.974	79.806	21.225	71.316	1.84223		0		0		3.39691		1.23581		0.823872		1.84223	0	0	3.39691	1.23581	0.823872								1950
1544	121	637	1703	162	285	1820	500	231	669	1686	1264	-10.754	91.409	3.113	-58.581	31.413	68.769	-5.66	-44.714	-106.974	78.957	21.225	71.882	1.23581		0		0		3.49539		2.76335		1.64774		1.23581	0	0	3.49539	2.76335	1.64774								1950
1547	121	637	1703	162	285	1814	494	231	672	1686	1268	-11.603	91.409	3.113	-58.581	31.413	68.769	-3.962	-43.016	-108.672	78.108	21.225	70.75	2.88355		0		0		0		0		2.47162		2.88355	0	0	0	0	2.47162								1950
1547	128	637	1703	162	285	1814	494	231	672	1686	1262	-11.603	89.428	3.113	-58.581	31.413	68.769	-3.962	-43.016	-108.672	78.108	21.225	72.448	1.23581		0		0		0		6.30141		0.823872		1.23581	0	0	0	6.30141	0.823872								1950
1547	125	637	1703	162	285	1814	494	231	657	1686	1264	-11.603	90.277	3.113	-58.581	31.413	68.769	-3.962	-43.016	-107.823	82.353	21.225	71.882	1.64774		1.64774		0		0		1.23581		1.84223		1.64774	1.64774	0	0	1.23581	1.84223								1950
1547	121	637	1699	162	285	1814	494	231	657	1690	1262	-11.603	91.409	3.113	-57.449	31.413	68.769	-3.962	-43.016	-106.974	82.353	20.093	72.448	2.05968		0		0		0		0		2.99894		2.05968	0	0	0	0	2.99894								1950
1547	116	637	1699	162	285	1814	494	231	657	1697	1264	-11.603	92.824	3.113	-57.449	31.413	68.769	-3.962	-43.016	-106.974	82.353	18.112	71.882	0.823872		0		0		0		2.76335		2.88355		0.823872	0	0	0	2.76335	2.88355								1950
1549	116	637	1699	162	285	1814	494	231	651	1697	1257	-12.169	92.824	3.113	-57.449	31.413	68.769	-3.962	-43.016	-106.125	84.051	18.112	73.863	1.23581		0		0		0		1.23581		0.823872		1.23581	0	0	0	1.23581	0.823872								1950
1549	119	637	1699	162	285	1814	494	231	654	1697	1255	-12.169	91.975	3.113	-57.449	31.413	68.769	-3.962	-43.016	-106.125	83.202	18.112	74.429	4.5313		0.823872		0		3.79786		0		3.13721		4.5313	0.823872	0	3.79786	0	3.13721								1950
1549	130	637	1701	162	285	1816	503	231	654	1694	1262	-12.169	88.862	3.113	-58.015	31.413	68.769	-4.528	-45.563	-106.125	83.202	18.961	72.448	2.88355		0.823872		2.47162		0		1.23581		2.05968		2.88355	0.823872	2.47162	0	1.23581	2.05968								1950
1549	123	637	1699	162	291	1816	503	231	651	1694	1257	-12.169	90.843	3.113	-57.449	31.413	67.071	-4.528	-45.563	-106.125	84.051	18.961	73.863	0.823872		0		0		5.35517		0		2.05968		0.823872	0	0	5.35517	0	2.05968								1950
1549	125	637	1699	162	291	1816	516	231	651	1694	1262	-12.169	90.277	3.113	-57.449	31.413	67.071	-4.528	-49.242	-106.125	84.051	18.961	72.448	0		0		0		0		0		1.23581		0	0	0	0	0	1.23581								1950
1549	125	637	1699	162	291	1816	516	231	651	1697	1262	-12.169	90.277	3.113	-57.449	31.413	67.071	-4.528	-49.242	-106.125	84.051	18.112	72.448	0		0		0		0		0		0.823872		0	0	0	0	0	0.823872								1950
1549	125	637	1699	162	291	1816	516	231	651	1697	1260	-12.169	90.277	3.113	-57.449	31.413	67.071	-4.528	-49.242	-106.125	84.051	18.112	73.014	1.64774		0		0		0		0		2.05968		1.64774	0	0	0	0	2.05968								1950
1549	121	637	1699	162	291	1816	516	231	651	1694	1264	-12.169	91.409	3.113	-57.449	31.413	67.071	-4.528	-49.242	-106.125	84.051	18.961	71.882	2.88355		0		1.23581		0		4.45577		1.64774		2.88355	0	1.23581	0	4.45577	1.64774								1950
1549	114	637	1699	159	291	1816	516	231	642	1694	1260	-12.169	93.39	3.113	-57.449	32.262	67.071	-4.528	-49.242	-104.427	86.598	18.961	73.014	2.05968		1.64774		2.47162		0		0		1.23581		2.05968	1.64774	2.47162	0	0	1.23581								1950
1549	119	637	1703	159	285	1816	516	231	642	1694	1257	-12.169	91.975	3.113	-58.581	32.262	68.769	-4.528	-49.242	-104.427	86.598	18.961	73.863	1.64774		0.823872		0		0		2.47162		2.88355		1.64774	0.823872	0	0	2.47162	2.88355								1950
1549	123	635	1703	159	285	1816	516	231	648	1694	1264	-12.169	90.843	3.679	-58.581	32.262	68.769	-4.528	-49.242	-104.427	84.9	18.961	71.882	3.70742		0		2.76335		0		0		0.823872		3.70742	0	2.76335	0	0	0.823872								1950
1549	114	635	1703	156	279	1816	516	231	648	1692	1264	-12.169	93.39	3.679	-58.581	33.111	70.467	-4.528	-49.242	-104.427	84.9	19.527	71.882	0.823872		0		0		2.99894		3.90797		4.5313		0.823872	0	0	2.99894	3.90797	4.5313								1950
1549	116	635	1703	156	279	1818	523	231	645	1692	1275	-12.169	92.824	3.679	-58.581	33.111	70.467	-5.094	-51.223	-101.88	85.749	19.527	68.769	1.84223		0		0		0		5.09537		1.64774		1.84223	0	0	0	5.09537	1.64774								1950
1553	114	635	1703	156	279	1818	523	231	648	1692	1271	-13.301	93.39	3.679	-58.581	33.111	70.467	-5.094	-51.223	-98.484	84.9	19.527	69.901	1.64774		0		0		1.23581		0		1.64774		1.64774	0	0	1.23581	0	1.64774								1950
1553	110	635	1703	156	279	1818	520	231	648	1692	1275	-13.301	94.522	3.679	-58.581	33.111	70.467	-5.094	-50.374	-98.484	84.9	19.527	68.769	0		0		0		0		0		2.88355		0	0	0	0	0	2.88355								1950
1553	110	635	1703	156	279	1818	520	231	648	1692	1268	-13.301	94.522	3.679	-58.581	33.111	70.467	-5.094	-50.374	-98.484	84.9	19.527	70.75	0		2.60531		0		0		2.47162		1.16513		0	2.60531	0	0	2.47162	1.16513								1950
1553	110	633	1697	156	279	1818	520	231	648	1690	1266	-13.301	94.522	4.245	-56.883	33.111	70.467	-5.094	-50.374	-96.786	84.9	20.093	71.316	1.16513		2.88355		0		0		0		0.823872		1.16513	2.88355	0	0	0	0.823872								1950
1555	108	633	1690	156	279	1818	520	231	648	1690	1268	-13.867	95.088	4.245	-54.902	33.111	70.467	-5.094	-50.374	-96.786	84.9	20.093	70.75	3.29549		0.823872		0		0		4.94323		1.84223		3.29549	0.823872	0	0	4.94323	1.84223								1950
1555	116	631	1690	156	279	1818	520	231	636	1686	1266	-13.867	92.824	4.811	-54.902	33.111	70.467	-5.094	-50.374	-96.786	88.296	21.225	71.316	2.76335		0		0		0		1.7477		1.84223		2.76335	0	0	0	1.7477	1.84223								1950
1558	110	631	1690	156	279	1818	520	231	633	1690	1264	-14.716	94.522	4.811	-54.902	33.111	70.467	-5.094	-50.374	-97.635	89.145	20.093	71.882	0		0		0		0		7.81594		0.823872		0	0	0	0	7.81594	0.823872								1950
1558	110	631	1690	156	279	1818	520	231	627	1690	1266	-14.716	94.522	4.811	-54.902	33.111	70.467	-5.094	-50.374	-102.729	90.843	20.093	71.316	0		3.13721		0		2.88355		3.70742		0.823872		0	3.13721	0	2.88355	3.70742	0.823872
1558	110	628	1683	156	279	1818	527	231	627	1690	1268	-14.716	94.522	5.66	-52.921	33.111	70.467	-5.094	-52.355	-105.276	90.843	20.093	70.75	0		0		0		0		1.23581		1.64774		0	0	0	0	1.23581	1.64774
1558	110	628	1683	156	279	1818	527	231	627	1690	1264	-14.716	94.522	5.66	-52.921	33.111	70.467	-5.094	-52.355	-106.125	90.843	20.093	71.882	0		0		1.23581		0.823872		6.17904		0		0	0	1.23581	0.823872	6.17904	0
1558	110	628	1683	159	279	1818	529	231	642	1690	1264	-14.716	94.522	5.66	-52.921	32.262	70.467	-5.094	-52.921	-106.125	86.598	20.093	71.882	1.48526		1.23581		0		0		0		4.07796		1.48526	1.23581	0	0	0	4.07796
1555	108	628	1686	159	279	1818	529	231	642	1697	1271	-13.867	95.088	5.66	-53.77	32.262	70.467	-5.094	-52.921	-106.125	86.598	18.112	69.901	1.64774		2.05968		6.65503		0.823872		0		0.823872		1.64774	2.05968	6.65503	0.823872	0	0.823872
1555	112	624	1683	165	264	1820	529	231	642	1699	1271	-13.867	93.956	6.792	-52.921	30.564	74.712	-5.66	-52.921	-106.125	86.598	17.546	69.901	1.64774		3.29549		2.47162		0		1.23581		2.47162		1.64774	3.29549	2.47162	0	1.23581	2.47162
1555	108	624	1675	165	258	1820	529	231	645	1699	1277	-13.867	95.088	6.792	-50.657	30.564	76.41	-5.66	-52.921	-106.125	85.749	17.546	68.203	0		0		0		0		0		0.823872		0	0	0	0	0	0.823872
1555	108	624	1675	165	258	1820	529	231	645	1699	1275	-13.867	95.088	6.792	-50.657	30.564	76.41	-5.66	-52.921	-106.125	85.749	17.546	68.769	0		0		14.0904		0.823872		1.23581		0		0	0	14.0904	0.823872	1.23581	0
1555	108	624	1675	156	225	1820	531	231	645	1699	1275	-13.867	95.088	6.792	-50.657	33.111	85.749	-5.66	-53.487	-106.974	85.749	17.546	68.769	0		2.47162		0		0		1.23581		0		0	2.47162	0	0	1.23581	0
1555	108	624	1681	156	225	1820	531	231	645	1699	1275	-13.867	95.088	6.792	-52.355	33.111	85.749	-5.66	-53.487	-107.823	85.749	17.546	68.769	0		1.64774		13.3101		2.05968		1.23581		1.64774		0	1.64774	13.3101	2.05968	1.23581	1.64774
1555	108	628	1681	168	255	1820	536	231	645	1699	1271	-13.867	95.088	5.66	-52.355	29.715	77.259	-5.66	-54.902	-108.672	85.749	17.546	69.901	1.7477		3.13721		0		0		0		0		1.7477	3.13721	0	0	0	0
1558	105	631	1688	168	255	1820	536	231	645	1699	1271	-14.716	95.937	4.811	-54.336	29.715	77.259	-5.66	-54.902	-108.672	85.749	17.546	69.901	0		0		1.23581		0		2.47162		0		0	0	1.23581	0	2.47162	0
1558	105	631	1688	168	252	1820	536	231	639	1699	1271	-14.716	95.937	4.811	-54.336	29.715	78.108	-5.66	-54.902	-108.672	87.447	17.546	69.901	0		4.5313		1.23581		0		2.47162		0		0	4.5313	1.23581	0	2.47162	0
1558	105	642	1688	168	249	1820	536	231	645	1699	1271	-14.716	95.937	1.698	-54.336	29.715	78.957	-5.66	-54.902	-108.672	85.749	17.546	69.901	0.823872		1.64774		0		1.16513		0		0		0.823872	1.64774	0	1.16513	0	0
1558	103	646	1688	168	249	1822	534	231	645	1699	1271	-14.716	96.503	0.566	-54.336	29.715	78.957	-6.226	-54.336	-108.672	85.749	17.546	69.901	0.823872		0		0		1.23581		1.23581		2.05968		0.823872	0	0	1.23581	1.23581	2.05968
1558	101	646	1688	168	249	1822	531	231	642	1699	1266	-14.716	97.069	0.566	-54.336	29.715	78.957	-6.226	-53.487	-108.672	86.598	17.546	71.316	0		2.05968		0		2.47162		0		1.16513		0	2.05968	0	2.47162	0	1.16513
1558	101	646	1683	168	249	1822	525	231	642	1701	1268	-14.716	97.069	0.566	-52.921	29.715	78.957	-6.226	-51.789	-108.672	86.598	16.98	70.75	0.823872		0		0		2.05968		0		0		0.823872	0	0	2.05968	0	0
1560	101	646	1683	168	249	1822	520	231	642	1701	1268	-15.282	97.069	0.566	-52.921	29.715	78.957	-6.226	-50.374	-108.672	86.598	16.98	70.75	1.64774		1.64774		0		23.7712		0		1.64774		1.64774	1.64774	0	23.7712	0	1.64774
1560	97	646	1679	168	249	1849	571	231	642	1701	1264	-15.282	98.201	0.566	-51.789	29.715	78.957	-13.867	-64.807	-108.672	86.598	16.98	71.882	0		0.823872		0		10.0987		0		5.60293		0	0.823872	0	10.0987	0	5.60293
1560	97	646	1677	168	249	1844	547	231	642	1697	1251	-15.282	98.201	0.566	-51.223	29.715	78.957	-12.452	-58.015	-108.672	86.598	18.112	75.561	6.39497		0.823872		0		7.92375		0		2.33026		6.39497	0.823872	0	7.92375	0	2.33026
1564	112	644	1677	168	249	1827	538	231	642	1701	1255	-16.414	93.956	1.132	-51.223	29.715	78.957	-7.641	-55.468	-108.672	86.598	16.98	74.429	1.84223		0.823872		0		4.07796		0		5.41817		1.84223	0.823872	0	4.07796	0	5.41817
1566	108	644	1679	168	249	1820	531	231	642	1699	1242	-16.98	95.088	1.132	-51.789	29.715	78.957	-5.66	-53.487	-108.672	86.598	17.546	78.108	0		0.823872		0		2.97051		0		0		0	0.823872	0	2.97051	0	0
1566	108	644	1681	168	249	1816	525	231	642	1699	1242	-16.98	95.088	1.132	-52.355	29.715	78.957	-4.528	-51.789	-108.672	86.598	17.546	78.108	1.23581		0		2.76335		0		0		11.0841		1.23581	0	2.76335	0	0	11.0841
1566	105	644	1681	171	243	1816	525	231	642	1681	1262	-16.98	95.937	1.132	-52.355	28.866	80.655	-4.528	-51.789	-108.672	86.598	22.64	72.448	2.21834		0		2.47162		0		0		0.823872		2.21834	0	2.47162	0	0	0.823872
1564	110	644	1681	171	237	1816	525	231	642	1681	1264	-16.414	94.522	1.132	-52.355	28.866	82.353	-4.528	-51.789	-108.672	86.598	22.64	71.882	2.47162		2.63768		0		0.823872		1.23581		2.99894		2.47162	2.63768	0	0.823872	1.23581	2.99894
1558	110	640	1686	171	237	1816	527	231	639	1688	1266	-14.716	94.522	2.264	-53.77	28.866	82.353	-4.528	-52.355	-108.672	87.447	20.659	71.316	3.70742		0		0		0		0		1.84223		3.70742	0	0	0	0	1.84223
1558	119	640	1686	171	237	1816	527	231	639	1692	1268	-14.716	91.975	2.264	-53.77	28.866	82.353	-4.528	-52.355	-108.672	87.447	19.527	70.75	0		0		0		10.5266		1.23581		1.23581		0	0	0	10.5266	1.23581	1.23581
1558	119	640	1686	171	237	1829	549	231	639	1692	1271	-14.716	91.975	2.264	-53.77	28.866	82.353	-8.207	-58.581	-107.823	87.447	19.527	69.901	1.64774		0		0		0.823872		0		3.32113		1.64774	0	0	0.823872	0	3.32113
1558	123	640	1686	171	237	1829	547	231	639	1688	1264	-14.716	90.843	2.264	-53.77	28.866	82.353	-8.207	-58.015	-107.823	87.447	20.659	71.882	0		0		0		5.85471		0		1.84223		0	0	0	5.85471	0	1.84223
1558	123	640	1686	171	237	1820	536	231	639	1690	1260	-14.716	90.843	2.264	-53.77	28.866	82.353	-5.66	-54.902	-107.823	87.447	20.093	73.014	0		0		2.47162		0		4.45577		3.32113		0	0	2.47162	0	4.45577	3.32113
1558	123	640	1686	171	231	1820	536	231	630	1697	1264	-14.716	90.843	2.264	-53.77	28.866	84.051	-5.66	-54.902	-109.521	89.994	18.112	71.882	1.48526		0		0		1.16513		3.90797		0		1.48526	0	0	1.16513	3.90797	0
1555	121	640	1686	171	231	1818	534	231	621	1697	1264	-13.867	91.409	2.264	-53.77	28.866	84.051	-5.094	-54.336	-110.37	92.541	18.112	71.882	0.823872		0		0		0.823872		0		1.16513		0.823872	0	0	0.823872	0	1.16513
1553	121	640	1686	171	231	1818	536	231	621	1699	1266	-13.301	91.409	2.264	-53.77	28.866	84.051	-5.094	-54.902	-110.37	92.541	17.546	71.316	1.16513		0		0		1.16513		0		5.7671		1.16513	0	0	1.16513	0	5.7671
1551	123	640	1686	171	231	1816	534	231	621	1699	1280	-12.735	90.843	2.264	-53.77	28.866	84.051	-4.528	-54.336	-110.37	92.541	17.546	67.354	0.823872		0		0		1.23581		0		2.05968		0.823872	0	0	1.23581	0	2.05968
1551	121	640	1686	171	231	1816	531	231	621	1699	1275	-12.735	91.409	2.264	-53.77	28.866	84.051	-4.528	-53.487	-110.37	92.541	17.546	68.769	0		1.7477		0		0		0		2.88355		0	1.7477	0	0	0	2.88355
1551	121	637	1683	171	231	1816	531	231	621	1699	1282	-12.735	91.409	3.113	-52.921	28.866	84.051	-4.528	-53.487	-110.37	92.541	17.546	66.788	0		0.823872		3.70742		0		0		2.88355		0	0.823872	3.70742	0	0	2.88355
1551	121	635	1683	171	222	1816	531	231	621	1699	1275	-12.735	91.409	3.679	-52.921	28.866	86.598	-4.528	-53.487	-110.37	92.541	17.546	68.769	0		0		3.49539		0.823872		0		0.823872		0	0	3.49539	0.823872	0	0.823872
1551	121	635	1683	177	228	1816	529	231	621	1699	1277	-12.735	91.409	3.679	-52.921	27.168	84.9	-4.528	-52.921	-110.37	92.541	17.546	68.203	0.823872		0		1.23581		1.84223		0		0.823872		0.823872	0	1.23581	1.84223	0	0.823872
1551	119	635	1683	177	225	1814	525	231	621	1699	1275	-12.735	91.975	3.679	-52.921	27.168	85.749	-3.962	-51.789	-110.37	92.541	17.546	68.769	0		0		0		0		0		0		0	0	0	0	0	0
1551	119	635	1683	177	225	1814	525	231	621	1699	1275	-12.735	91.975	3.679	-52.921	27.168	85.749	-3.962	-51.789	-110.37	92.541	17.546	68.769	0		3.39691		0		0		0		0.823872		0	3.39691	0	0	0	0.823872
1551	119	633	1675	177	225	1814	525	231	621	1701	1275	-12.735	91.975	4.245	-50.657	27.168	85.749	-3.962	-51.789	-110.37	92.541	16.98	68.769	0.823872		1.23581		1.23581		0		3.49539		0		0.823872	1.23581	1.23581	0	3.49539	0
1551	121	633	1672	174	225	1814	525	231	627	1701	1275	-12.735	91.409	4.245	-49.808	28.017	85.749	-3.962	-51.789	-108.672	90.843	16.98	68.769	0		0.823872		0		0		1.23581		1.16513		0	0.823872	0	0	1.23581	1.16513
1551	121	633	1670	174	225	1814	525	231	627	1703	1273	-12.735	91.409	4.245	-49.242	28.017	85.749	-3.962	-51.789	-107.823	90.843	16.414	69.335	0		0		0		0		2.47162		0		0	0	0	0	2.47162	0
1551	121	633	1670	174	225	1814	525	231	621	1703	1273	-12.735	91.409	4.245	-49.242	28.017	85.749	-3.962	-51.789	-107.823	92.541	16.414	69.335	0		0		1.23581		2.60531		1.23581		2.21834		0	0	1.23581	2.60531	1.23581	2.21834
1551	121	633	1670	174	222	1820	523	231	618	1708	1271	-12.735	91.409	4.245	-49.242	28.017	86.598	-5.66	-51.223	-107.823	93.39	14.999	69.901	0.823872		0		0		0		4.45577		0.823872		0.823872	0	0	0	4.45577	0.823872
1551	123	633	1670	174	222	1820	523	231	612	1708	1273	-12.735	90.843	4.245	-49.242	28.017	86.598	-5.66	-51.223	-105.276	95.088	14.999	69.335	2.88355		0		0		1.23581		4.45577		1.48526		2.88355	0	0	1.23581	4.45577	1.48526
1551	116	633	1670	174	222	1820	520	231	606	1705	1271	-12.735	92.824	4.245	-49.242	28.017	86.598	-5.66	-50.374	-102.729	96.786	15.848	69.901	0		2.47162		1.23581		0		1.23581		1.23581		0	2.47162	1.23581	0	1.23581	1.23581
1551	116	633	1664	174	225	1820	520	231	609	1705	1268	-12.735	92.824	4.245	-47.544	28.017	85.749	-5.66	-50.374	-102.729	95.937	15.848	70.75	1.23581		0		0		0.823872		1.23581		0		1.23581	0	0	0.823872	1.23581	0
1551	119	633	1664	174	225	1820	518	231	612	1705	1268	-12.735	91.975	4.245	-47.544	28.017	85.749	-5.66	-49.808	-102.729	95.088	15.848	70.75	0.823872		9.21117		3.70742		0.823872		1.23581		1.64774		0.823872	9.21117	3.70742	0.823872	1.23581	1.64774
1553	119	637	1686	165	225	1820	516	231	612	1705	1264	-13.301	91.975	3.113	-53.77	30.564	85.749	-5.66	-49.242	-101.88	95.088	15.848	71.882	0		1.23581		1.23581		1.16513		6.99078		0.823872		0	1.23581	1.23581	1.16513	6.99078	0.823872
1553	119	637	1683	165	228	1818	514	231	600	1703	1264	-13.301	91.975	3.113	-52.921	30.564	84.9	-5.094	-48.676	-105.276	98.484	16.414	71.882	0		3.39691		0		0		2.76335		1.16513		0	3.39691	0	0	2.76335	1.16513
1553	119	635	1675	165	228	1818	514	231	603	1701	1266	-13.301	91.975	3.679	-50.657	30.564	84.9	-5.094	-48.676	-106.974	97.635	16.98	71.316	0		0.823872		0		0.823872		4.45577		0.823872		0	0.823872	0	0.823872	4.45577	0.823872
1553	119	635	1677	165	228	1818	512	231	612	1701	1264	-13.301	91.975	3.679	-51.223	30.564	84.9	-5.094	-48.11	-108.672	95.088	16.98	71.882	2.88355		0.823872		0		0		1.7477		2.88355		2.88355	0.823872	0	0	1.7477	2.88355
1553	112	635	1675	165	228	1818	512	231	615	1701	1257	-13.301	93.956	3.679	-50.657	30.564	84.9	-5.094	-48.11	-109.521	94.239	16.98	73.863	1.84223		3.79786		0		1.23581		0		2.21834		1.84223	3.79786	0	1.23581	0	2.21834
1551	116	633	1666	165	228	1818	509	231	615	1699	1262	-12.735	92.824	4.245	-48.11	30.564	84.9	-5.094	-47.261	-109.521	94.239	17.546	72.448	0		0.823872		0		0		2.76335		3.70742		0	0.823872	0	0	2.76335	3.70742
1551	116	633	1664	165	228	1818	509	231	618	1699	1253	-12.735	92.824	4.245	-47.544	30.564	84.9	-5.094	-47.261	-111.219	93.39	17.546	74.995	0.823872		1.23581		0		4.0571		2.47162		0.823872		0.823872	1.23581	0	4.0571	2.47162	0.823872
1551	114	633	1661	165	228	1814	500	231	612	1699	1251	-12.735	93.39	4.245	-46.695	30.564	84.9	-3.962	-44.714	-111.219	95.088	17.546	75.561	0		0		0		4.45577		5.5267		0		0	0	0	4.45577	5.5267	0
1551	114	633	1661	165	228	1820	509	231	606	1699	1251	-12.735	93.39	4.245	-46.695	30.564	84.9	-5.66	-47.261	-107.823	96.786	17.546	75.561	0		0		1.23581		4.60558		8.65066		0		0	0	1.23581	4.60558	8.65066	0
1551	114	633	1661	162	228	1822	520	231	606	1699	1251	-12.735	93.39	4.245	-46.695	31.413	84.9	-6.226	-50.374	-101.88	96.786	17.546	75.561	0		0		1.23581		3.13721		2.47162		0		0	0	1.23581	3.13721	2.47162	0
1551	114	633	1661	162	225	1825	527	231	606	1699	1251	-12.735	93.39	4.245	-46.695	31.413	85.749	-7.075	-52.355	-100.182	96.786	17.546	75.561	0		2.88355		0		0		1.7477		0.823872		0	2.88355	0	0	1.7477	0.823872
1551	114	633	1668	162	225	1825	527	231	603	1697	1251	-12.735	93.39	4.245	-48.676	31.413	85.749	-7.075	-52.355	-99.333	97.635	18.112	75.561	0		1.16513		0		1.64774		3.90797		2.05968		0	1.16513	0	1.64774	3.90797	2.05968
1551	114	631	1666	162	225	1825	531	231	606	1694	1255	-12.735	93.39	4.811	-48.11	31.413	85.749	-7.075	-53.487	-101.88	96.786	18.961	74.429	4.60558		0		1.23581		0		2.76335		2.47162		4.60558	0	1.23581	0	2.76335	2.47162
1549	125	631	1666	162	228	1825	531	231	600	1688	1255	-12.169	90.277	4.811	-48.11	31.413	84.9	-7.075	-53.487	-102.729	98.484	20.659	74.429	0		0		0		0		2.47162		3.70742		0	0	0	0	2.47162	3.70742
1549	125	631	1666	162	228	1825	531	231	594	1679	1255	-12.169	90.277	4.811	-48.11	31.413	84.9	-7.075	-53.487	-102.729	100.182	23.206	74.429	0		0.823872		4.45577		0		0		1.84223		0	0.823872	4.45577	0	0	1.84223
1549	125	631	1668	168	237	1825	531	231	594	1677	1251	-12.169	90.277	4.811	-48.676	29.715	82.353	-7.075	-53.487	-102.729	100.182	23.772	75.561	0		2.88355		1.7477		0		3.70742		2.05968		0	2.88355	1.7477	0	3.70742	2.05968
1549	125	631	1675	165	234	1825	531	231	594	1677	1246	-12.169	90.277	4.811	-50.657	30.564	83.202	-7.075	-53.487	-105.276	100.182	23.772	76.976	0		0.823872		0		1.64774		0		2.99894		0	0.823872	0	1.64774	0	2.99894
1549	125	633	1675	165	234	1825	527	231	594	1675	1253	-12.169	90.277	4.245	-50.657	30.564	83.202	-7.075	-52.355	-105.276	100.182	24.338	74.995	0		0		0		0		0		3.79786		0	0	0	0	0	3.79786
1549	125	633	1675	165	234	1825	527	231	594	1677	1244	-12.169	90.277	4.245	-50.657	30.564	83.202	-7.075	-52.355	-105.276	100.182	23.772	77.542	2.47162		0		0		0		2.47162		2.88355		2.47162	0	0	0	2.47162	2.88355
1549	119	633	1675	165	234	1825	527	231	594	1677	1251	-12.169	91.975	4.245	-50.657	30.564	83.202	-7.075	-52.355	-106.974	100.182	23.772	75.561	2.21834		0		1.23581		0.823872		0		0		2.21834	0	1.23581	0.823872	0	0
1551	114	633	1675	165	237	1825	525	231	594	1677	1251	-12.735	93.39	4.245	-50.657	30.564	82.353	-7.075	-51.789	-106.974	100.182	23.772	75.561	4.5313		0		0		2.88355		0		2.88355		4.5313	0	0	2.88355	0	2.88355
1551	125	633	1675	165	237	1825	518	231	594	1677	1244	-12.735	90.277	4.245	-50.657	30.564	82.353	-7.075	-49.808	-106.974	100.182	23.772	77.542	2.97051		0		1.23581		1.48526		0		0.823872		2.97051	0	1.23581	1.48526	0	0.823872
1555	119	633	1675	162	237	1822	516	231	594	1677	1246	-13.867	91.975	4.245	-50.657	31.413	82.353	-6.226	-49.242	-106.974	100.182	23.772	76.976	2.05968		0		0		0.823872		0		1.23581		2.05968	0	0	0.823872	0	1.23581
1555	114	633	1675	162	237	1822	514	231	594	1677	1249	-13.867	93.39	4.245	-50.657	31.413	82.353	-6.226	-48.676	-106.974	100.182	23.772	76.127	2.05968		0		1.23581		0		4.94323		1.16513		2.05968	0	1.23581	0	4.94323	1.16513
1555	119	633	1675	162	234	1822	514	231	582	1679	1251	-13.867	91.975	4.245	-50.657	31.413	83.202	-6.226	-48.676	-106.974	103.578	23.206	75.561	2.60531		1.23581		1.7477		0		0		1.16513		2.60531	1.23581	1.7477	0	0	1.16513
1553	125	633	1672	159	231	1822	514	231	582	1681	1249	-13.301	90.277	4.245	-49.808	32.262	84.051	-6.226	-48.676	-106.974	103.578	22.64	76.127	2.47162		0.823872		0		2.99894		0		0		2.47162	0.823872	0	2.99894	0	0
1553	119	633	1670	159	231	1820	507	231	582	1681	1249	-13.301	91.975	4.245	-49.242	32.262	84.051	-5.66	-46.695	-106.974	103.578	22.64	76.127	1.23581		0.823872		0		0.823872		0		0		1.23581	0.823872	0	0.823872	0	0
1553	116	633	1672	159	231	1818	507	231	582	1681	1249	-13.301	92.824	4.245	-49.808	32.262	84.051	-5.094	-46.695	-106.974	103.578	22.64	76.127	0		1.23581		0		0		0		0		0	1.23581	0	0	0	0
1553	116	633	1675	159	231	1818	507	231	582	1681	1249	-13.301	92.824	4.245	-50.657	32.262	84.051	-5.094	-46.695	-106.974	103.578	22.64	76.127	0		5.85471		0		0		0		1.16513		0	5.85471	0	0	0	1.16513
1553	116	624	1686	159	231	1818	507	231	582	1683	1251	-13.301	92.824	6.792	-53.77	32.262	84.051	-5.094	-46.695	-106.974	103.578	22.074	75.561	0		2.88355		0		0		3.70742		4.69679		0	2.88355	0	0	3.70742	4.69679
1553	116	624	1679	159	231	1818	507	231	573	1690	1260	-13.301	92.824	6.792	-51.789	32.262	84.051	-5.094	-46.695	-106.974	106.125	20.093	73.014	0.823872		0		0		4.69679		0		0		0.823872	0	0	4.69679	0	0
1553	114	624	1679	159	231	1825	516	231	573	1690	1260	-13.301	93.39	6.792	-51.789	32.262	84.051	-7.075	-49.242	-106.974	106.125	20.093	73.014	0.823872		0.823872		0		1.84223		0		0.823872		0.823872	0.823872	0	1.84223	0	0.823872
1553	112	626	1679	159	231	1827	520	231	573	1692	1260	-13.301	93.956	6.226	-51.789	32.262	84.051	-7.641	-50.374	-106.974	106.125	19.527	73.014	0		2.63768		2.47162		0.823872		0		2.21834		0	2.63768	2.47162	0.823872	0	2.21834
1553	112	631	1675	159	225	1827	518	231	573	1697	1262	-13.301	93.956	4.811	-50.657	32.262	85.749	-7.641	-49.808	-106.974	106.125	18.112	72.448	4.5313		0.823872		1.23581		0		0		0		4.5313	0.823872	1.23581	0	0	0
1553	123	633	1675	159	228	1827	518	231	573	1697	1262	-13.301	90.843	4.245	-50.657	32.262	84.9	-7.641	-49.808	-106.974	106.125	18.112	72.448	1.64774		0.823872		1.23581		0		0		7.81594		1.64774	0.823872	1.23581	0	0	7.81594
1553	119	633	1677	159	231	1827	518	231	573	1703	1280	-13.301	91.975	4.245	-51.223	32.262	84.051	-7.641	-49.808	-106.974	106.125	16.414	67.354	0		2.05968		0		4.60558		0		2.88355		0	2.05968	0	4.60558	0	2.88355
1553	119	633	1672	159	231	1829	529	231	573	1703	1273	-13.301	91.975	4.245	-49.808	32.262	84.051	-8.207	-52.921	-106.974	106.125	16.414	69.335	0		1.64774		0		0		0		0		0	1.64774	0	0	0	0
1553	119	633	1668	159	231	1829	529	231	573	1703	1273	-13.301	91.975	4.245	-48.676	32.262	84.051	-8.207	-52.921	-106.974	106.125	16.414	69.335	0		1.64774		0		0.823872		3.90797		1.16513		0	1.64774	0	0.823872	3.90797	1.16513
1553	119	633	1672	159	231	1829	531	231	582	1701	1271	-13.301	91.975	4.245	-49.808	32.262	84.051	-8.207	-53.487	-107.823	103.578	16.98	69.901	0		2.05968		0		0.823872		6.17904		1.84223		0	2.05968	0	0.823872	6.17904	1.84223
1553	119	633	1677	159	231	1829	529	231	582	1697	1273	-13.301	91.975	4.245	-51.223	32.262	84.051	-8.207	-52.921	-112.068	103.578	18.112	69.335	3.70742		2.88355		1.23581		0		2.47162		3.70742		3.70742	2.88355	1.23581	0	2.47162	3.70742
1553	128	633	1670	159	228	1829	529	231	582	1697	1264	-13.301	89.428	4.245	-49.242	32.262	84.9	-8.207	-52.921	-113.766	103.578	18.112	71.882	5.60293		0		0		0.823872		2.76335		0.823872		5.60293	0	0	0.823872	2.76335	0.823872
1549	141	633	1670	159	228	1829	527	231	588	1697	1262	-12.169	85.749	4.245	-49.242	32.262	84.9	-8.207	-52.355	-114.615	101.88	18.112	72.448	11.7239		0		0		1.64774		1.23581		0.823872		11.7239	0	0	1.64774	1.23581	0.823872
1540	114	633	1670	159	228	1829	523	231	591	1697	1260	-9.622	93.39	4.245	-49.242	32.262	84.9	-8.207	-51.223	-114.615	101.031	18.112	73.014	1.84223		3.70742		0		0		0		2.21834		1.84223	3.70742	0	0	0	2.21834
1536	116	633	1679	159	228	1829	523	231	591	1692	1262	-8.49	92.824	4.245	-51.789	32.262	84.9	-8.207	-51.223	-114.615	101.031	19.527	72.448	0		0		0		0		2.47162		2.21834		0	0	0	0	2.47162	2.21834
1536	116	633	1679	159	228	1829	523	231	585	1690	1257	-8.49	92.824	4.245	-51.789	32.262	84.9	-8.207	-51.223	-114.615	102.729	20.093	73.863	0		0.823872		0		1.48526		0		2.21834		0	0.823872	0	1.48526	0	2.21834
1536	116	633	1677	159	228	1827	520	231	585	1688	1262	-8.49	92.824	4.245	-51.223	32.262	84.9	-7.641	-50.374	-114.615	102.729	20.659	72.448	0		1.16513		0		2.05968		6.65503		2.91283		0	1.16513	0	2.05968	6.65503	2.91283
1536	116	631	1675	159	228	1827	525	231	600	1683	1257	-8.49	92.824	4.811	-50.657	32.262	84.9	-7.641	-51.789	-116.313	98.484	22.074	73.863	0		0.823872		0		0		0		4.69679		0	0.823872	0	0	0	4.69679
1536	116	631	1677	159	228	1827	525	231	600	1692	1264	-8.49	92.824	4.811	-51.223	32.262	84.9	-7.641	-51.789	-116.313	98.484	19.527	71.882	0		2.47162		0		3.70742		0		1.16513		0	2.47162	0	3.70742	0	1.16513
1536	116	631	1683	159	228	1827	534	231	600	1690	1266	-8.49	92.824	4.811	-52.921	32.262	84.9	-7.641	-54.336	-116.313	98.484	20.093	71.316	0		2.05968		0		1.16513		0		0		0	2.05968	0	1.16513	0	0
1536	116	631	1688	159	228	1829	536	231	600	1690	1266	-8.49	92.824	4.811	-54.336	32.262	84.9	-8.207	-54.902	-116.313	98.484	20.093	71.316	0.823872		0		0		3.79786		1.7477		0		0.823872	0	0	3.79786	1.7477	0
1536	114	631	1688	159	228	1831	527	231	597	1690	1266	-8.49	93.39	4.811	-54.336	32.262	84.9	-8.773	-52.355	-115.464	99.333	20.093	71.316	1.64774		2.05968		0		3.54361		0		0		1.64774	2.05968	0	3.54361	0	0
1536	110	631	1683	159	228	1836	520	231	597	1690	1266	-8.49	94.522	4.811	-52.921	32.262	84.9	-10.188	-50.374	-115.464	99.333	20.093	71.316	2.05968		0		0		0.823872		0		0.823872		2.05968	0	0	0.823872	0	0.823872
1536	105	631	1683	159	228	1838	520	231	597	1688	1266	-8.49	95.937	4.811	-52.921	32.262	84.9	-10.754	-50.374	-115.464	99.333	20.659	71.316	0		0		0		0.823872		0		5.7671		0	0	0	0.823872	0	5.7671
1536	105	631	1683	159	228	1840	520	231	597	1688	1280	-8.49	95.937	4.811	-52.921	32.262	84.9	-11.32	-50.374	-115.464	99.333	20.659	67.354	0		0		0		0		1.23581		0.823872		0	0	0	0	1.23581	0.823872
1536	105	631	1683	159	228	1840	520	231	594	1688	1282	-8.49	95.937	4.811	-52.921	32.262	84.9	-11.32	-50.374	-115.464	100.182	20.659	66.788	0		0		1.23581		2.63768		0		0		0	0	1.23581	2.63768	0	0
1536	105	631	1683	159	231	1844	525	231	594	1688	1282	-8.49	95.937	4.811	-52.921	32.262	84.051	-12.452	-51.789	-115.464	100.182	20.659	66.788	0		0		0		0		0		0		0	0	0	0	0	0
1536	105	631	1683	159	231	1844	525	231	594	1688	1282	-8.49	95.937	4.811	-52.921	32.262	84.051	-12.452	-51.789	-115.464	100.182	20.659	66.788	0		1.64774		0		0.823872		0		0.823872		0	1.64774	0	0.823872	0	0.823872
1536	105	631	1679	159	231	1844	527	231	594	1688	1280	-8.49	95.937	4.811	-51.789	32.262	84.051	-12.452	-52.355	-115.464	100.182	20.659	67.354	0		3.70742		0		0		0		2.05968		0	3.70742	0	0	0	2.05968
1536	105	631	1688	159	231	1844	527	231	594	1688	1275	-8.49	95.937	4.811	-54.336	32.262	84.051	-12.452	-52.355	-115.464	100.182	20.659	68.769	2.40198		3.13721		0		1.16513		0		10.5266		2.40198	3.13721	0	1.16513	0	10.5266
1531	108	628	1681	159	231	1842	529	231	594	1701	1253	-7.075	95.088	5.66	-52.355	32.262	84.051	-11.886	-52.921	-115.464	100.182	16.98	74.995	2.60531		0.823872		0		0.823872		1.23581		1.16513		2.60531	0.823872	0	0.823872	1.23581	1.16513
1529	114	628	1679	159	231	1840	529	231	594	1699	1255	-6.509	93.39	5.66	-51.789	32.262	84.051	-11.32	-52.921	-114.615	100.182	17.546	74.429	2.05968		0		0		0		0		4.60558		2.05968	0	0	0	0	4.60558
1529	119	628	1679	159	231	1840	529	231	594	1688	1253	-6.509	91.975	5.66	-51.789	32.262	84.051	-11.32	-52.921	-114.615	100.182	20.659	74.995	0.823872		0		1.23581		0.823872		0		1.16513		0.823872	0	1.23581	0.823872	0	1.16513
1527	119	628	1679	159	234	1840	531	231	594	1686	1251	-5.943	91.975	5.66	-51.789	32.262	83.202	-11.32	-53.487	-114.615	100.182	21.225	75.561	2.21834		0.823872		0		2.63768		0		3.13721		2.21834	0.823872	0	2.63768	0	3.13721
1522	121	628	1677	159	234	1836	536	231	594	1683	1244	-4.528	91.409	5.66	-51.223	32.262	83.202	-10.188	-54.902	-114.615	100.182	22.074	77.542	4.5313		0		0		2.05968		0		0		4.5313	0	0	2.05968	0	0
1522	132	628	1677	159	234	1831	536	231	594	1683	1244	-4.528	88.296	5.66	-51.223	32.262	83.202	-8.773	-54.902	-114.615	100.182	22.074	77.542	0		0		0		0.823872		2.76335		1.84223		0	0	0	0.823872	2.76335	1.84223
1522	132	628	1677	159	234	1829	536	231	588	1679	1246	-4.528	88.296	5.66	-51.223	32.262	83.202	-8.207	-54.902	-113.766	101.88	23.206	76.976	0		2.88355		0		1.64774		0		0		0	2.88355	0	1.64774	0	0
1522	132	628	1670	159	234	1829	540	231	588	1679	1246	-4.528	88.296	5.66	-49.242	32.262	83.202	-8.207	-56.034	-113.766	101.88	23.206	76.976	0.823872		6.51328		0		0		0		2.99894		0.823872	6.51328	0	0	0	2.99894
1524	132	615	1661	159	234	1829	540	231	588	1681	1253	-5.094	88.296	9.339	-46.695	32.262	83.202	-8.207	-56.034	-113.766	101.88	22.64	74.995	3.90797		0		0		0		1.23581		0.823872		3.90797	0	0	0	1.23581	0.823872
1527	123	615	1661	159	234	1829	540	231	591	1681	1251	-5.943	90.843	9.339	-46.695	32.262	83.202	-8.207	-56.034	-113.766	101.031	22.64	75.561	4.82159		0		0		1.64774		1.7477		5.41817		4.82159	0	0	1.64774	1.7477	5.41817
1531	112	615	1661	159	234	1829	536	231	594	1683	1238	-7.075	93.956	9.339	-46.695	32.262	83.202	-8.207	-54.902	-112.917	100.182	22.074	79.24	2.99894		0		0		2.60531		0		0		2.99894	0	0	2.60531	0	0
1533	105	615	1661	159	234	1831	542	231	594	1683	1238	-7.641	95.937	9.339	-46.695	32.262	83.202	-8.773	-56.6	-112.917	100.182	22.074	79.24	0		2.05968		0		0		1.7477		2.63768		0	2.05968	0	0	1.7477	2.63768
1533	105	615	1666	159	234	1831	542	231	591	1679	1233	-7.641	95.937	9.339	-48.11	32.262	83.202	-8.773	-56.6	-112.068	101.031	23.206	80.655	0		1.84223		0		0		10.6308		0.823872		0	1.84223	0	0	10.6308	0.823872
1533	105	617	1670	159	234	1831	542	231	576	1677	1233	-7.641	95.937	8.773	-49.242	32.262	83.202	-8.773	-56.6	-106.125	105.276	23.772	80.655	0		5.7376		0		1.64774		0		0		0	5.7376	0	1.64774	0	0
1533	105	622	1683	159	234	1831	538	231	576	1677	1233	-7.641	95.937	7.358	-52.921	32.262	83.202	-8.773	-55.468	-106.125	105.276	23.772	80.655	0		0		1.23581		0		19.9651		3.79786		0	0	1.23581	0	19.9651	3.79786
1533	105	622	1683	159	237	1831	538	231	594	1679	1224	-7.641	95.937	7.358	-52.921	32.262	82.353	-8.773	-55.468	-118.86	100.182	23.206	83.202	0		0.823872		0		0		0		0		0	0.823872	0	0	0	0
1533	105	622	1681	159	237	1831	538	231	594	1679	1224	-7.641	95.937	7.358	-52.355	32.262	82.353	-8.773	-55.468	-118.86	100.182	23.206	83.202	0		6.40822		0		0		7.20594		1.48526		0	6.40822	0	0	7.20594	1.48526
1533	105	611	1670	159	237	1831	538	231	609	1681	1227	-7.641	95.937	10.471	-49.242	32.262	82.353	-8.773	-55.468	-116.313	95.937	22.64	82.353	0		3.70742		0		0		0		0		0	3.70742	0	0	0	0
1533	105	611	1679	159	237	1831	538	231	609	1681	1227	-7.641	95.937	10.471	-51.789	32.262	82.353	-8.773	-55.468	-116.313	95.937	22.64	82.353	0		0		0		0		1.7477		0		0	0	0	0	1.7477	0
1533	105	611	1679	159	237	1831	538	231	606	1681	1227	-7.641	95.937	10.471	-51.789	32.262	82.353	-8.773	-55.468	-117.162	96.786	22.64	82.353	0		4.69679		0		0.823872		0		0		0	4.69679	0	0.823872	0	0
1533	105	604	1670	159	237	1831	536	231	606	1681	1227	-7.641	95.937	12.452	-49.242	32.262	82.353	-8.773	-54.902	-117.162	96.786	22.64	82.353	1.64774		0.823872		6.30141		0		1.7477		0.823872		1.64774	0.823872	6.30141	0	1.7477	0.823872
1533	101	604	1668	162	252	1831	536	231	603	1681	1229	-7.641	97.069	12.452	-48.676	31.413	78.108	-8.773	-54.902	-118.011	97.635	22.64	81.787	0.823872		4.0571		0		0.823872		1.23581		0		0.823872	4.0571	0	0.823872	1.23581	0
1533	99	600	1677	162	252	1831	534	231	603	1681	1229	-7.641	97.635	13.584	-51.223	31.413	78.108	-8.773	-54.336	-118.86	97.635	22.64	81.787	0.823872		0		0		2.05968		0		2.88355		0.823872	0	0	2.05968	0	2.88355
1533	101	600	1677	162	252	1831	529	231	603	1681	1222	-7.641	97.069	13.584	-51.223	31.413	78.108	-8.773	-52.921	-118.86	97.635	22.64	83.768	0		2.05968		1.23581		0		1.23581		0.823872		0	2.05968	1.23581	0	1.23581	0.823872
1533	101	600	1672	162	249	1831	529	231	603	1681	1224	-7.641	97.069	13.584	-49.808	31.413	78.957	-8.773	-52.921	-119.709	97.635	22.64	83.202	0		0		0		0		2.47162		0		0	0	0	0	2.47162	0
1533	101	600	1672	162	249	1831	529	231	603	1681	1224	-7.641	97.069	13.584	-49.808	31.413	78.957	-8.773	-52.921	-121.407	97.635	22.64	83.202	0		1.64774		0		0.823872		0		0.823872		0	1.64774	0	0.823872	0	0.823872
1533	101	600	1668	162	249	1831	527	231	603	1681	1222	-7.641	97.069	13.584	-48.676	31.413	78.957	-8.773	-52.355	-121.407	97.635	22.64	83.768	0		0.823872		1.7477		0.823872		1.23581		2.21834		0	0.823872	1.7477	0.823872	1.23581	2.21834
1533	101	600	1666	159	246	1831	529	231	600	1683	1227	-7.641	97.069	13.584	-48.11	32.262	79.806	-8.773	-52.921	-121.407	98.484	22.074	82.353	0		0		0		8.6898		2.76335		1.23581		0	0	0	8.6898	2.76335	1.23581
1533	101	600	1666	159	246	1842	547	231	597	1683	1224	-7.641	97.069	13.584	-48.11	32.262	79.806	-11.886	-58.015	-123.105	99.333	22.074	83.202	0		1.64774		0		0.823872		0		1.64774		0	1.64774	0	0.823872	0	1.64774
1533	101	600	1670	159	246	1842	545	231	597	1683	1220	-7.641	97.069	13.584	-49.242	32.262	79.806	-11.886	-57.449	-123.105	99.333	22.074	84.334	0		0.823872		0		2.05968		1.7477		0		0	0.823872	0	2.05968	1.7477	0
1533	101	600	1668	159	246	1838	542	231	600	1683	1220	-7.641	97.069	13.584	-48.676	32.262	79.806	-10.754	-56.6	-123.954	98.484	22.074	84.334	0		0.823872		0		0		0		1.48526		0	0.823872	0	0	0	1.48526
1533	101	600	1666	159	246	1838	542	231	600	1686	1222	-7.641	97.069	13.584	-48.11	32.262	79.806	-10.754	-56.6	-123.954	98.484	21.225	83.768	0		7.42628		0		0		5.09537		0.823872		0	7.42628	0	0	5.09537	0.823872
1533	101	606	1683	159	246	1838	542	231	612	1686	1224	-7.641	97.069	11.886	-52.921	32.262	79.806	-10.754	-56.6	-124.803	95.088	21.225	83.202	1.64774		1.7477		0		0		1.23581		1.23581		1.64774	1.7477	0	0	1.23581	1.23581
1529	101	609	1686	159	246	1838	542	231	615	1683	1224	-6.509	97.069	11.037	-53.77	32.262	79.806	-10.754	-56.6	-124.803	94.239	22.074	83.202	0		8.29005		0		2.05968		1.23581		0		0	8.29005	0	2.05968	1.23581	0
1529	101	600	1668	159	246	1838	547	231	615	1683	1224	-6.509	97.069	13.584	-48.676	32.262	79.806	-10.754	-58.015	-123.954	94.239	22.074	83.202	0.823872		1.16513		0		5.60293		1.7477		0		0.823872	1.16513	0	5.60293	1.7477	0
1529	103	598	1666	159	246	1842	560	231	612	1683	1224	-6.509	96.503	14.15	-48.11	32.262	79.806	-11.886	-61.694	-123.105	95.088	22.074	83.202	0		1.48526		0		0		0		1.64774		0	1.48526	0	0	0	1.64774
1529	103	595	1664	159	246	1842	560	231	612	1683	1220	-6.509	96.503	14.999	-47.544	32.262	79.806	-11.886	-61.694	-123.105	95.088	22.074	84.334	0		0.823872		0		1.84223		0		0.823872		0	0.823872	0	1.84223	0	0.823872
1529	103	595	1666	159	246	1840	564	231	612	1683	1222	-6.509	96.503	14.999	-48.11	32.262	79.806	-11.32	-62.826	-123.105	95.088	22.074	83.768	0		1.84223		0		1.64774		0		2.05968		0	1.84223	0	1.64774	0	2.05968
1529	103	591	1668	159	246	1840	560	231	612	1683	1227	-6.509	96.503	16.131	-48.676	32.262	79.806	-11.32	-61.694	-123.105	95.088	22.074	82.353	0.823872		1.16513		0		1.84223		0		1.84223		0.823872	1.16513	0	1.84223	0	1.84223
1529	101	593	1670	159	246	1838	556	231	612	1681	1231	-6.509	97.069	15.565	-49.242	32.262	79.806	-10.754	-60.562	-123.105	95.088	22.64	81.221	6.23372		0		0		0		0		1.16513		6.23372	0	0	0	0	1.16513
1531	116	593	1670	159	246	1838	556	231	612	1683	1233	-7.075	92.824	15.565	-49.242	32.262	79.806	-10.754	-60.562	-123.105	95.088	22.074	80.655	1.23581		1.16513		1.7477		2.05968		0		2.40198		1.23581	1.16513	1.7477	2.05968	0	2.40198
1531	119	591	1668	156	243	1838	551	231	612	1686	1238	-7.075	91.975	16.131	-48.676	33.111	80.655	-10.754	-59.147	-123.105	95.088	21.225	79.24	3.70742		0		0		1.16513		0		0.823872		3.70742	0	0	1.16513	0	0.823872
1531	110	591	1668	156	243	1840	549	231	612	1686	1240	-7.075	94.522	16.131	-48.676	33.111	80.655	-11.32	-58.581	-123.105	95.088	21.225	78.674	0.823872		1.64774		0		1.84223		0		2.76335		0.823872	1.64774	0	1.84223	0	2.76335
1531	112	591	1664	156	243	1842	553	231	612	1683	1246	-7.075	93.956	16.131	-47.544	33.111	80.655	-11.886	-59.713	-123.105	95.088	22.074	76.976	1.64774		5.37099		0		0.823872		0		0.823872		1.64774	5.37099	0	0.823872	0	0.823872
1531	108	598	1675	156	243	1842	551	231	612	1683	1244	-7.075	95.088	14.15	-50.657	33.111	80.655	-11.886	-59.147	-123.105	95.088	22.074	77.542	3.29549		3.54361		0		0.823872		0		0.823872		3.29549	3.54361	0	0.823872	0	0.823872
1531	116	593	1668	156	243	1842	549	231	612	1683	1242	-7.075	92.824	15.565	-48.676	33.111	80.655	-11.886	-58.581	-123.105	95.088	22.074	78.108	0.823872		1.16513		0		1.64774		0		5.35517		0.823872	1.16513	0	1.64774	0	5.35517
1531	114	591	1666	156	243	1842	545	231	612	1683	1255	-7.075	93.39	16.131	-48.11	33.111	80.655	-11.886	-57.449	-123.105	95.088	22.074	74.429	0		0		0		0.823872		0		0		0	0	0	0.823872	0	0
1531	114	591	1666	156	243	1844	545	231	612	1683	1255	-7.075	93.39	16.131	-48.11	33.111	80.655	-12.452	-57.449	-123.105	95.088	22.074	74.429	0		0		0		1.64774		0		0		0	0	0	1.64774	0	0
1531	114	591	1666	156	243	1844	549	231	612	1683	1255	-7.075	93.39	16.131	-48.11	33.111	80.655	-12.452	-58.581	-123.105	95.088	22.074	74.429	0.823872		2.21834		0		1.48526		4.45577		1.64774		0.823872	2.21834	0	1.48526	4.45577	1.64774
1529	114	589	1661	156	243	1847	551	231	603	1679	1255	-6.509	93.39	16.697	-46.695	33.111	80.655	-13.301	-59.147	-121.407	97.635	23.206	74.429	3.70742		0.823872		0		7.81594		0		0.823872		3.70742	0.823872	0	7.81594	0	0.823872
1529	105	587	1661	156	243	1853	569	231	603	1679	1257	-6.509	95.937	17.263	-46.695	33.111	80.655	-14.999	-64.241	-121.407	97.635	23.206	73.863	0		1.23581		6.30141		2.88355		8.91154		2.99894		0	1.23581	6.30141	2.88355	8.91154	2.99894
1529	105	587	1664	141	240	1853	562	231	585	1672	1255	-6.509	95.937	17.263	-47.544	37.356	81.504	-14.999	-62.26	-118.011	102.729	25.187	74.429	0		0		1.23581		0.823872		0		0		0	0	1.23581	0.823872	0	0
1529	105	587	1664	141	237	1853	560	231	585	1672	1255	-6.509	95.937	17.263	-47.544	37.356	82.353	-14.999	-61.694	-118.011	102.729	25.187	74.429	0		0		1.23581		1.16513		0		1.64774		0	0	1.23581	1.16513	0	1.64774
1529	105	587	1664	141	234	1851	558	231	585	1672	1251	-6.509	95.937	17.263	-47.544	37.356	83.202	-14.433	-61.128	-118.011	102.729	25.187	75.561	1.16513		3.29549		0		0.823872		3.90797		1.64774		1.16513	3.29549	0	0.823872	3.90797	1.64774
1531	103	587	1672	141	234	1851	556	231	576	1672	1255	-7.075	96.503	17.263	-49.808	37.356	83.202	-14.433	-60.562	-117.162	105.276	25.187	74.429	0.823872		0.823872		0		0		0		2.88355		0.823872	0.823872	0	0	0	2.88355
1531	101	587	1670	141	234	1851	556	231	576	1672	1262	-7.075	97.069	17.263	-49.242	37.356	83.202	-14.433	-60.562	-117.162	105.276	25.187	72.448	0.823872		4.97744		1.23581		0		4.45577		0		0.823872	4.97744	1.23581	0	4.45577	0
1531	99	582	1659	138	234	1851	556	231	585	1672	1262	-7.075	97.635	18.678	-46.129	38.205	83.202	-14.433	-60.562	-118.86	102.729	25.187	72.448	0		0.823872		3.90797		2.05968		3.70742		3.90797		0	0.823872	3.90797	2.05968	3.70742	3.90797
1531	99	582	1657	135	225	1851	551	231	576	1675	1253	-7.075	97.635	18.678	-45.563	39.054	85.749	-14.433	-59.147	-118.86	105.276	24.338	74.995	0.823872		0		0		0		1.23581		1.16513		0.823872	0	0	0	1.23581	1.16513
1531	97	582	1657	135	225	1851	551	231	573	1677	1251	-7.075	98.201	18.678	-45.563	39.054	85.749	-14.433	-59.147	-118.86	106.125	23.772	75.561	0		0.823872		1.7477		0		0		0.823872		0	0.823872	1.7477	0	0	0.823872
1531	97	582	1659	132	222	1851	551	231	573	1677	1249	-7.075	98.201	18.678	-46.129	39.903	86.598	-14.433	-59.147	-118.86	106.125	23.772	76.127	0.823872		2.05968		0		0.823872		0		3.79786		0.823872	2.05968	0	0.823872	0	3.79786
1529	97	582	1664	132	222	1851	549	231	573	1683	1242	-6.509	98.201	18.678	-47.544	39.903	86.598	-14.433	-58.581	-118.86	106.125	22.074	78.108	0		1.23581		0		0		0		0.823872		0	1.23581	0	0	0	0.823872
1529	97	582	1661	132	222	1851	549	231	573	1683	1244	-6.509	98.201	18.678	-46.695	39.903	86.598	-14.433	-58.581	-118.86	106.125	22.074	77.542	0.823872		0.823872		0		0		0		0		0.823872	0.823872	0	0	0	0
1531	97	582	1659	132	222	1851	549	231	573	1683	1244	-7.075	98.201	18.678	-46.129	39.903	86.598	-14.433	-58.581	-118.86	106.125	22.074	77.542	0		2.33026		0		0.823872		0		0.823872		0	2.33026	0	0.823872	0	0.823872
1531	97	578	1655	132	222	1851	551	231	573	1683	1242	-7.075	98.201	19.81	-44.997	39.903	86.598	-14.433	-59.147	-118.86	106.125	22.074	78.108	1.84223		1.23581		0		0		0		0		1.84223	1.23581	0	0	0	0
1529	101	578	1652	132	222	1851	551	231	573	1683	1242	-6.509	97.069	19.81	-44.148	39.903	86.598	-14.433	-59.147	-118.86	106.125	22.074	78.108	0.823872		0.823872		0		0		0		0.823872		0.823872	0.823872	0	0	0	0.823872
1527	101	578	1650	132	222	1851	551	231	573	1683	1240	-5.943	97.069	19.81	-43.582	39.903	86.598	-14.433	-59.147	-118.86	106.125	22.074	78.674	2.88355		0		0		7.19415		0		3.70742		2.88355	0	0	7.19415	0	3.70742
1527	94	578	1650	132	222	1858	567	231	573	1683	1249	-5.943	99.05	19.81	-43.582	39.903	86.598	-16.414	-63.675	-118.86	106.125	22.074	76.127	0		0		0		2.21834		0		0		0	0	0	2.21834	0	0
1527	94	578	1650	132	222	1856	562	231	573	1683	1249	-5.943	99.05	19.81	-43.582	39.903	86.598	-15.848	-62.26	-118.86	106.125	22.074	76.127	2.76335		2.88355		0		0.823872		0		1.48526		2.76335	2.88355	0	0.823872	0	1.48526
1533	97	578	1657	132	222	1856	564	231	573	1686	1251	-7.641	98.201	19.81	-45.563	39.903	86.598	-15.848	-62.826	-118.86	106.125	21.225	75.561	0.823872		2.33026		0		2.21834		0		0		0.823872	2.33026	0	2.21834	0	0
1533	99	582	1661	132	222	1858	569	231	573	1686	1251	-7.641	97.635	18.678	-46.695	39.903	86.598	-16.414	-64.241	-118.86	106.125	21.225	75.561	1.64774		1.64774		0		1.16513		0		0		1.64774	1.64774	0	1.16513	0	0
1533	103	582	1657	132	222	1860	567	231	573	1686	1251	-7.641	96.503	18.678	-45.563	39.903	86.598	-16.98	-63.675	-118.86	106.125	21.225	75.561	0		2.63768		2.76335		0		0		0.823872		0	2.63768	2.76335	0	0	0.823872
1533	103	578	1652	135	228	1860	567	231	573	1686	1249	-7.641	96.503	19.81	-44.148	39.054	84.9	-16.98	-63.675	-118.86	106.125	21.225	76.127	0		0.823872		2.76335		2.05968		0		1.23581		0	0.823872	2.76335	2.05968	0	1.23581
1533	103	578	1650	132	222	1860	562	231	573	1686	1246	-7.641	96.503	19.81	-43.582	39.903	86.598	-16.98	-62.26	-118.86	106.125	21.225	76.976	0		0.823872		0		0.823872		0		0.823872		0	0.823872	0	0.823872	0	0.823872
1533	103	578	1648	132	222	1860	560	231	573	1686	1244	-7.641	96.503	19.81	-43.016	39.903	86.598	-16.98	-61.694	-118.86	106.125	21.225	77.542	10.1323		0		0		3.79786		13.1368		1.16513		10.1323	0	0	3.79786	13.1368	1.16513
1544	125	578	1648	132	222	1858	551	231	594	1688	1242	-10.754	90.277	19.81	-43.016	39.903	86.598	-16.414	-59.147	-125.652	100.182	20.659	78.108	0.823872		0		0		4.60558		0		0.823872		0.823872	0	0	4.60558	0	0.823872
1544	123	578	1648	132	222	1860	562	231	594	1688	1244	-10.754	90.843	19.81	-43.016	39.903	86.598	-16.98	-62.26	-125.652	100.182	20.659	77.542	2.99894		0		0		0.823872		5.5267		0.823872		2.99894	0	0	0.823872	5.5267	0.823872
1542	116	578	1648	132	222	1860	564	231	582	1688	1242	-10.188	92.824	19.81	-43.016	39.903	86.598	-16.98	-62.826	-123.954	103.578	20.659	78.108	5.01142		0		0		2.05968		2.76335		0.823872		5.01142	0	0	2.05968	2.76335	0.823872
1544	128	578	1648	132	222	1860	569	231	576	1688	1240	-10.754	89.428	19.81	-43.016	39.903	86.598	-16.98	-64.241	-123.105	105.276	20.659	78.674	1.23581		0		0		0.823872		1.23581		0		1.23581	0	0	0.823872	1.23581	0
1544	125	578	1648	132	222	1860	571	231	573	1688	1240	-10.754	90.277	19.81	-43.016	39.903	86.598	-16.98	-64.807	-123.105	106.125	20.659	78.674	0		2.88355		0		0		1.23581		4.45577		0	2.88355	0	0	1.23581	4.45577
1544	125	578	1655	132	222	1860	571	231	573	1694	1249	-10.754	90.277	19.81	-44.997	39.903	86.598	-16.98	-64.807	-122.256	106.125	18.961	76.127	6.39497		1.23581		0		0		8.29005		14.6107		6.39497	1.23581	0	0	8.29005	14.6107
1540	110	578	1652	132	222	1860	571	231	564	1681	1216	-9.622	94.522	19.81	-44.148	39.903	86.598	-16.98	-64.807	-117.162	108.672	22.64	85.466	0		1.23581		0		0.823872		1.7477		0		0	1.23581	0	0.823872	1.7477	0
1540	110	578	1655	132	222	1860	573	231	561	1681	1216	-9.622	94.522	19.81	-44.997	39.903	86.598	-16.98	-65.373	-116.313	109.521	22.64	85.466	0.823872		1.23581		0		2.21834		1.23581		0		0.823872	1.23581	0	2.21834	1.23581	0
1540	108	578	1652	132	222	1858	578	231	558	1681	1216	-9.622	95.088	19.81	-44.148	39.903	86.598	-16.414	-66.788	-116.313	110.37	22.64	85.466	0		2.60531		1.23581		2.05968		0		1.64774		0	2.60531	1.23581	2.05968	0	1.64774
1540	108	576	1646	132	219	1858	573	231	558	1681	1220	-9.622	95.088	20.376	-42.45	39.903	87.447	-16.414	-65.373	-116.313	110.37	22.64	84.334	2.63768		1.48526		2.47162		1.48526		0		1.16513		2.63768	1.48526	2.47162	1.48526	0	1.16513
1536	103	573	1644	132	213	1860	576	231	558	1679	1222	-8.49	96.503	21.225	-41.884	39.903	89.145	-16.98	-66.222	-116.313	110.37	23.206	83.768	0		0		2.47162		0		7.51713		7.46048		0	0	2.47162	0	7.51713	7.46048
1536	103	573	1644	132	219	1860	576	231	555	1677	1240	-8.49	96.503	21.225	-41.884	39.903	87.447	-16.98	-66.222	-111.219	111.219	23.772	78.674	8.27981		0		0		0		1.23581		1.16513		8.27981	0	0	0	1.23581	1.16513
1516	101	573	1644	132	219	1860	576	231	555	1675	1242	-2.83	97.069	21.225	-41.884	39.903	87.447	-16.98	-66.222	-110.37	111.219	24.338	78.108	0.823872		10.5587		5.24309		3.29549		7.81594		0		0.823872	10.5587	5.24309	3.29549	7.81594	0
1516	103	582	1668	141	228	1860	584	231	561	1675	1242	-2.83	96.503	18.678	-48.676	37.356	84.9	-16.98	-68.486	-115.464	109.521	24.338	78.108	0		7.03916		1.23581		1.64774		2.76335		0.823872		0	7.03916	1.23581	1.64774	2.76335	0.823872
1516	103	576	1652	141	225	1860	580	231	567	1677	1242	-2.83	96.503	20.376	-44.148	37.356	85.749	-16.98	-67.354	-116.313	107.823	23.772	78.108	2.47162		2.21834		0		0		4.45577		6.65503		2.47162	2.21834	0	0	4.45577	6.65503
1522	103	578	1657	141	225	1860	580	231	573	1683	1257	-4.528	96.503	19.81	-45.563	37.356	85.749	-16.98	-67.354	-118.86	106.125	22.074	73.863	4.24114		0		1.23581		0		0		12.2892		4.24114	0	1.23581	0	0	12.2892
1527	94	578	1657	141	222	1860	580	231	573	1690	1286	-5.943	99.05	19.81	-45.563	37.356	86.598	-16.98	-67.354	-118.86	106.125	20.093	65.656	0		0.823872		0		0.823872		3.90797		4.5313		0	0.823872	0	0.823872	3.90797	4.5313
1527	94	578	1655	141	222	1860	582	231	576	1690	1275	-5.943	99.05	19.81	-44.997	37.356	86.598	-16.98	-67.92	-121.407	105.276	20.093	68.769	2.60531		0.823872		1.23581		0		0		0		2.60531	0.823872	1.23581	0	0	0
1529	88	578	1657	141	219	1860	582	231	576	1690	1275	-6.509	100.748	19.81	-45.563	37.356	87.447	-16.98	-67.92	-121.407	105.276	20.093	68.769	0		0		1.23581		2.88355		1.7477		1.64774		0	0	1.23581	2.88355	1.7477	1.64774
1529	88	578	1657	141	216	1860	589	231	573	1690	1271	-6.509	100.748	19.81	-45.563	37.356	88.296	-16.98	-69.901	-120.558	106.125	20.093	69.901	8.27981		0.823872		0		0		0		0.823872		8.27981	0.823872	0	0	0	0.823872
1549	86	578	1655	141	216	1860	589	231	573	1692	1271	-12.169	101.314	19.81	-44.997	37.356	88.296	-16.98	-69.901	-120.558	106.125	19.527	69.901	0		1.84223		1.23581		3.70742		1.7477		4.5313		0	1.84223	1.23581	3.70742	1.7477	4.5313
1549	86	580	1659	141	213	1860	580	231	570	1692	1282	-12.169	101.314	19.244	-46.129	37.356	89.145	-16.98	-67.354	-119.709	106.974	19.527	66.788	0		0		1.23581		0		1.23581		3.32113		0	0	1.23581	0	1.23581	3.32113
1549	86	580	1659	141	210	1860	580	231	567	1688	1275	-12.169	101.314	19.244	-46.129	37.356	89.994	-16.98	-67.354	-119.709	107.823	20.659	68.769	0		0		0		0		0		1.64774		0	0	0	0	0	1.64774
1549	86	580	1659	141	210	1860	580	231	567	1688	1271	-12.169	101.314	19.244	-46.129	37.356	89.994	-16.98	-67.354	-119.709	107.823	20.659	69.901	0		0		1.23581		11.9745		1.7477		2.05968		0	0	1.23581	11.9745	1.7477	2.05968
1549	86	580	1659	138	210	1858	551	231	564	1688	1266	-12.169	101.314	19.244	-46.129	38.205	89.994	-16.414	-59.147	-118.86	108.672	20.659	71.316	3.79786		2.21834		0		3.70742		1.23581		0		3.79786	2.21834	0	3.70742	1.23581	0
1542	92	578	1664	138	210	1858	560	231	561	1688	1266	-10.188	99.616	19.81	-47.544	38.205	89.994	-16.414	-61.694	-118.86	109.521	20.659	71.316	0		3.39691		0		2.99894		1.23581		4.60558		0	3.39691	0	2.99894	1.23581	4.60558
1542	92	576	1672	138	210	1860	567	231	558	1690	1277	-10.188	99.616	20.376	-49.808	38.205	89.994	-16.98	-63.675	-118.86	110.37	20.093	68.203	0.823872		4.5313		0		7.33431		0		1.84223		0.823872	4.5313	0	7.33431	0	1.84223
1542	90	576	1661	138	210	1849	553	231	558	1692	1273	-10.188	100.182	20.376	-46.695	38.205	89.994	-13.867	-59.713	-118.86	110.37	19.527	69.335	1.64774		1.23581		2.47162		0		2.47162		1.16513		1.64774	1.23581	2.47162	0	2.47162	1.16513
1542	94	573	1661	138	204	1849	553	231	558	1694	1271	-10.188	99.05	21.225	-46.695	38.205	91.692	-13.867	-59.713	-120.558	110.37	18.961	69.901	0		0		1.23581		0		1.7477		11.4456		0	0	1.23581	0	1.7477	11.4456
1542	94	573	1661	135	204	1849	553	231	561	1708	1295	-10.188	99.05	21.225	-46.695	39.054	91.692	-13.867	-59.713	-121.407	109.521	14.999	63.109	0.823872		0		3.90797		2.05968		1.23581		3.90797		0.823872	0	3.90797	2.05968	1.23581	3.90797
1542	92	573	1661	132	195	1853	556	231	564	1705	1286	-10.188	99.616	21.225	-46.695	39.903	94.239	-14.999	-60.562	-121.407	108.672	15.848	65.656	0.823872		0		0		2.88355		1.7477		4.0571		0.823872	0	0	2.88355	1.7477	4.0571
1542	90	573	1661	132	195	1853	549	231	567	1701	1277	-10.188	100.182	21.225	-46.695	39.903	94.239	-14.999	-58.581	-122.256	107.823	16.98	68.203	1.64774		0		2.76335		0		0		0		1.64774	0	2.76335	0	0	0
1542	86	573	1661	129	189	1853	549	231	567	1701	1277	-10.188	101.314	21.225	-46.695	40.752	95.937	-14.999	-58.581	-122.256	107.823	16.98	68.203	0		0		0		0		1.23581		0.823872		0	0	0	0	1.23581	0.823872
1542	86	573	1661	129	189	1853	549	231	570	1701	1275	-10.188	101.314	21.225	-46.695	40.752	95.937	-14.999	-58.581	-122.256	106.974	16.98	68.769	0		0		0		0		0		0		0	0	0	0	0	0
1542	86	573	1661	129	189	1853	549	231	570	1701	1275	-10.188	101.314	21.225	-46.695	40.752	95.937	-14.999	-58.581	-122.256	106.974	16.98	68.769	5.41817		0		3.70742		13.6437		2.47162		3.79786		5.41817	0	3.70742	13.6437	2.47162	3.79786
1540	99	573	1661	129	198	1869	578	231	570	1703	1284	-9.622	97.635	21.225	-46.695	40.752	93.39	-19.527	-66.788	-123.954	106.974	16.414	66.222	2.05968		0		1.23581		7.33431		1.23581		5.41817		2.05968	0	1.23581	7.33431	1.23581	5.41817
1540	94	573	1661	129	201	1858	564	231	570	1701	1271	-9.622	99.05	21.225	-46.695	40.752	92.541	-16.414	-62.826	-124.803	106.974	16.98	69.901	2.05968		0		1.23581		0		0		1.23581		2.05968	0	1.23581	0	0	1.23581
1540	99	573	1661	129	198	1858	564	231	570	1701	1268	-9.622	97.635	21.225	-46.695	40.752	93.39	-16.414	-62.826	-124.803	106.974	16.98	70.75	2.21834		0		0		1.16513		0		0		2.21834	0	0	1.16513	0	0
1542	94	573	1661	129	198	1856	562	231	570	1701	1268	-10.188	99.05	21.225	-46.695	40.752	93.39	-15.848	-62.26	-124.803	106.974	16.98	70.75	0		0		0		1.84223		2.76335		0		0	0	0	1.84223	2.76335	0
1542	94	573	1661	129	198	1858	558	231	564	1701	1268	-10.188	99.05	21.225	-46.695	40.752	93.39	-16.414	-61.128	-123.954	108.672	16.98	70.75	1.64774		0		9.9634		7.41485		0		1.84223		1.64774	0	9.9634	7.41485	0	1.84223
1542	90	573	1661	141	219	1858	540	231	564	1699	1264	-10.188	100.182	21.225	-46.695	37.356	87.447	-16.414	-56.034	-123.954	108.672	17.546	71.882	0.823872		0		4.94323		2.05968		0		0		0.823872	0	4.94323	2.05968	0	0
1542	88	573	1661	141	207	1858	545	231	564	1699	1264	-10.188	100.748	21.225	-46.695	37.356	90.843	-16.414	-57.449	-123.954	108.672	17.546	71.882	0.823872		1.84223		1.23581		1.84223		3.90797		0		0.823872	1.84223	1.23581	1.84223	3.90797	0
1542	86	571	1657	141	204	1860	549	231	555	1699	1264	-10.188	101.314	21.791	-45.563	37.356	91.692	-16.98	-58.581	-123.105	111.219	17.546	71.882	1.64774		0.823872		1.23581		5.41817		0		0		1.64774	0.823872	1.23581	5.41817	0	0
1542	90	571	1659	141	201	1873	547	231	555	1699	1264	-10.188	100.182	21.791	-46.129	37.356	92.541	-20.659	-58.015	-123.105	111.219	17.546	71.882	4.60558		0		2.76335		4.60558		1.23581		0		4.60558	0	2.76335	4.60558	1.23581	0
1540	101	571	1659	138	195	1871	536	231	552	1699	1264	-9.622	97.069	21.791	-46.129	38.205	94.239	-20.093	-54.902	-123.105	112.068	17.546	71.882	2.33026		0		1.23581		2.60531		0		0		2.33026	0	1.23581	2.60531	0	0
1536	105	571	1659	138	192	1869	542	231	552	1699	1264	-8.49	95.937	21.791	-46.129	38.205	95.088	-19.527	-56.6	-123.105	112.068	17.546	71.882	1.23581		1.16513		17.1684		2.88355		0		0		1.23581	1.16513	17.1684	2.88355	0	0
1533	105	573	1661	159	228	1869	549	231	552	1699	1264	-7.641	95.937	21.225	-46.695	32.262	84.9	-19.527	-58.581	-123.105	112.068	17.546	71.882	0		1.64774		0		0		0		0		0	1.64774	0	0	0	0
1533	105	573	1657	159	228	1869	549	231	552	1699	1264	-7.641	95.937	21.225	-45.563	32.262	84.9	-19.527	-58.581	-123.105	112.068	17.546	71.882	1.64774		0.823872		0		2.99894		0		4.5313		1.64774	0.823872	0	2.99894	0	4.5313
1533	101	571	1657	159	228	1871	556	231	552	1699	1275	-7.641	97.069	21.791	-45.563	32.262	84.9	-20.093	-60.562	-123.105	112.068	17.546	68.769	0		0.823872		0		7.00291		0		2.88355		0	0.823872	0	7.00291	0	2.88355
1533	101	571	1655	159	228	1871	573	231	552	1699	1268	-7.641	97.069	21.791	-44.997	32.262	84.9	-20.093	-65.373	-123.105	112.068	17.546	70.75	4.60558		6.51328		0		4.60558		0		0		4.60558	6.51328	0	4.60558	0	0
1531	90	558	1664	159	228	1869	562	231	552	1699	1268	-7.075	100.182	25.47	-47.544	32.262	84.9	-19.527	-62.26	-123.105	112.068	17.546	70.75	2.88355		0		0		0.823872		0		1.23581		2.88355	0	0	0.823872	0	1.23581
1531	97	558	1664	159	228	1869	560	231	552	1699	1271	-7.075	98.201	25.47	-47.544	32.262	84.9	-19.527	-61.694	-123.105	112.068	17.546	69.901	3.70742		3.79786		0		1.64774		0		1.64774		3.70742	3.79786	0	1.64774	0	1.64774
1531	88	551	1670	159	228	1869	564	231	552	1699	1275	-7.075	100.748	27.451	-49.242	32.262	84.9	-19.527	-62.826	-123.105	112.068	17.546	68.769	0		2.21834		0		2.47162		0		1.84223		0	2.21834	0	2.47162	0	1.84223
1531	88	549	1675	159	228	1869	558	231	552	1701	1271	-7.075	100.748	28.017	-50.657	32.262	84.9	-19.527	-61.128	-123.105	112.068	16.98	69.901	0		0		0		4.60558		1.23581		1.84223		0	0	0	4.60558	1.23581	1.84223
1531	88	549	1675	159	228	1871	569	231	549	1703	1275	-7.075	100.748	28.017	-50.657	32.262	84.9	-20.093	-64.241	-123.105	112.917	16.414	68.769	0		0		0		0		0		2.21834		0	0	0	0	0	2.21834
1531	88	549	1675	159	228	1871	569	231	549	1701	1280	-7.075	100.748	28.017	-50.657	32.262	84.9	-20.093	-64.241	-123.105	112.917	16.98	67.354	0		2.05968		0		9.40261		0		4.82159		0	2.05968	0	9.40261	0	4.82159
1531	88	553	1672	159	228	1882	589	231	549	1690	1284	-7.075	100.748	26.885	-49.808	32.262	84.9	-23.206	-69.901	-123.105	112.917	20.093	66.222	0		0		0		2.33026		0		1.64774		0	0	0	2.33026	0	1.64774
1531	88	553	1672	159	228	1878	593	231	549	1686	1284	-7.075	100.748	26.885	-49.808	32.262	84.9	-22.074	-71.033	-123.105	112.917	21.225	66.222	0		0		0		6.08216		1.23581		0.823872		0	0	0	6.08216	1.23581	0.823872
1531	88	553	1672	159	228	1871	580	231	546	1686	1286	-7.075	100.748	26.885	-49.808	32.262	84.9	-20.093	-67.354	-123.105	113.766	21.225	65.656	0		0.823872		0		1.16513		5.09537		0.823872		0	0.823872	0	1.16513	5.09537	0.823872
1531	88	553	1670	159	228	1869	578	231	534	1686	1288	-7.075	100.748	26.885	-49.242	32.262	84.9	-19.527	-66.788	-123.954	117.162	21.225	65.09	0		0		0		5.37099		2.76335		6.70583		0	0	0	5.37099	2.76335	6.70583
1531	88	553	1670	159	228	1862	567	231	531	1683	1304	-7.075	100.748	26.885	-49.242	32.262	84.9	-17.546	-63.675	-122.256	118.011	22.074	60.562	0		0.823872		0		5.85471		7.81594		0.823872		0	0.823872	0	5.85471	7.81594	0.823872
1531	88	553	1668	159	228	1871	578	231	549	1683	1302	-7.075	100.748	26.885	-48.676	32.262	84.9	-20.093	-66.788	-123.954	112.917	22.074	61.128	2.21834		2.88355		0		3.70742		0		1.23581		2.21834	2.88355	0	3.70742	0	1.23581
1533	83	553	1661	159	228	1871	569	231	549	1683	1299	-7.641	102.163	26.885	-46.695	32.262	84.9	-20.093	-64.241	-123.954	112.917	22.074	61.977	1.23581		3.90797		0		1.16513		1.7477		0.823872		1.23581	3.90797	0	1.16513	1.7477	0.823872
1536	83	556	1670	159	228	1873	567	231	546	1683	1297	-8.49	102.163	26.036	-49.242	32.262	84.9	-20.659	-63.675	-124.803	113.766	22.074	62.543	0		0		0		14.3292		3.70742		0.823872		0	0	0	14.3292	3.70742	0.823872
1536	83	556	1670	159	228	1884	600	231	537	1681	1297	-8.49	102.163	26.036	-49.242	32.262	84.9	-23.772	-73.014	-124.803	116.313	22.64	62.543	1.48526		4.97744		0		16.3378		0		0.823872		1.48526	4.97744	0	16.3378	0	0.823872
1538	86	551	1659	159	228	1862	567	231	537	1681	1295	-9.056	101.314	27.451	-46.129	32.262	84.9	-17.546	-63.675	-124.803	116.313	22.64	63.109	1.23581		6.64227		0		6.51328		3.70742		0.823872		1.23581	6.64227	0	6.51328	3.70742	0.823872
1538	83	553	1675	159	228	1867	582	231	528	1681	1293	-9.056	102.163	26.885	-50.657	32.262	84.9	-18.961	-67.92	-124.803	118.86	22.64	63.675	0		1.23581		0		8.33089		1.23581		9.09996		0	1.23581	0	8.33089	1.23581	9.09996
1538	83	553	1672	159	228	1864	562	231	531	1679	1315	-9.056	102.163	26.885	-49.808	32.262	84.9	-18.112	-62.26	-124.803	118.011	23.206	57.449	0		1.16513		0		0		0		3.54361		0	1.16513	0	0	0	3.54361
1538	83	551	1670	159	228	1864	562	231	531	1672	1310	-9.056	102.163	27.451	-49.242	32.262	84.9	-18.112	-62.26	-124.803	118.011	25.187	58.864	0		0		0		2.97051		2.47162		2.21834		0	0	0	2.97051	2.47162	2.21834
1538	83	551	1670	159	228	1860	556	231	531	1677	1308	-9.056	102.163	27.451	-49.242	32.262	84.9	-16.98	-60.562	-123.105	118.011	23.772	59.43	0		1.84223		0		11.6513		0		1.16513		0	1.84223	0	11.6513	0	1.16513
1538	83	549	1666	159	228	1880	576	231	531	1679	1310	-9.056	102.163	28.017	-48.11	32.262	84.9	-22.64	-66.222	-123.105	118.011	23.206	58.864	0		1.16513		0		11.1527		1.23581		1.84223		0	1.16513	0	11.1527	1.23581	1.84223
1538	83	547	1664	159	228	1878	549	231	534	1677	1306	-9.056	102.163	28.583	-47.544	32.262	84.9	-22.074	-58.581	-123.105	117.162	23.772	59.996	4.82159		4.69679		0		1.48526		0		3.79786		4.82159	4.69679	0	1.48526	0	3.79786
1542	72	540	1655	159	228	1875	547	231	534	1675	1297	-10.188	105.276	30.564	-44.997	32.262	84.9	-21.225	-58.015	-123.105	117.162	24.338	62.543	0		0		0		2.63768		2.47162		1.48526		0	0	0	2.63768	2.47162	1.48526
1542	72	540	1655	159	228	1871	542	231	534	1672	1299	-10.188	105.276	30.564	-44.997	32.262	84.9	-20.093	-56.6	-121.407	117.162	25.187	61.977	2.88355		0		0		7.99835		0		1.84223		2.88355	0	0	7.99835	0	1.84223
1542	79	540	1655	159	228	1882	558	231	534	1670	1295	-10.188	103.295	30.564	-44.997	32.262	84.9	-23.206	-61.128	-121.407	117.162	25.753	63.109	0		0		0		7.9558		10.1907		5.89803		0	0	0	7.9558	10.1907	5.89803
1542	79	540	1655	159	228	1875	540	231	558	1664	1308	-10.188	103.295	30.564	-44.997	32.262	84.9	-21.225	-56.034	-119.709	110.37	27.451	59.43	0		0		0		1.84223		7.81594		0		0	0	0	1.84223	7.81594	0
1542	79	540	1655	159	228	1873	536	231	540	1664	1308	-10.188	103.295	30.564	-44.997	32.262	84.9	-20.659	-54.902	-121.407	115.464	27.451	59.43	0		11.7094		0		9.79161		0		7.66245		0	11.7094	0	9.79161	0	7.66245
1542	79	558	1677	159	228	1864	558	231	540	1679	1297	-10.188	103.295	25.47	-51.223	32.262	84.9	-18.112	-61.128	-121.407	115.464	23.206	62.543	0		10.5266		0		0		4.45577		0		0	10.5266	0	0	4.45577	0
1542	79	545	1655	159	228	1864	558	231	531	1679	1297	-10.188	103.295	29.149	-44.997	32.262	84.9	-18.112	-61.128	-119.709	118.011	23.206	62.543	0		0.823872		0		4.5313		3.90797		2.33026		0	0.823872	0	4.5313	3.90797	2.33026
1542	79	545	1657	159	228	1864	547	231	522	1675	1293	-10.188	103.295	29.149	-45.563	32.262	84.9	-18.112	-58.015	-118.86	120.558	24.338	63.675	151.086		78.7326		132.203		88.4665		246.431		99.2253		151.086	78.7326	132.203	88.4665	246.431	99.2253
1542	79			159	228	1864	547	231	531	1677	1286																									1.13648	1.30944	0.730731	1.27	2.10929	1.65476
[truncated: 23 more columns]

## Sheet: Fig 5c
Distance between the FERM and Kinase domains quantified during DMD simulations. Quantification was done using a custom written python code.
Graphs plotted in Prism 8 version 8.2.1
	Op-Lit mutant								Op-Dark mutant
	DMD steps	Distance between FERM and Kinase domains							DMD steps	Distance between FERM and Kinase domains
	1	54.445							1	48.5095
	2	54.2451							2	48.4387
	3	54.2557							3	48.5178
	4	54.2968							4	48.6871
	5	54.1486							5	48.6768
	6	54.1048							6	48.811
	7	53.9378							7	48.9909
	8	53.7166							8	49.167
	9	53.3806							9	49.4778
	10	53.1439							10	49.7527
	11	52.8423							11	49.9489
	12	52.5519							12	50.1525
	13	52.3283							13	50.3319
	14	52.135							14	50.4809
	15	52.0177							15	50.5527
	16	51.8717							16	50.6018
	17	51.7307							17	50.6113
	18	51.5438							18	50.6303
	19	51.3693							19	50.5694
	20	51.2145							20	50.5188
	21	51.031							21	50.5511
	22	50.9027							22	50.5462
	23	50.8051							23	50.5354
	24	50.705							24	50.5201
	25	50.5943							25	50.5488
	26	50.5084							26	50.5445
	27	50.4283							27	50.553
	28	50.3197							28	50.583
	29	50.2409							29	50.5862
	30	50.1519							30	50.5941
	31	50.0798							31	50.5887
	32	50.0707							32	50.6014
	33	50.0293							33	50.6382
	34	50.0031							34	50.6241
	35	50.0006							35	50.6103
	36	50.0162							36	50.6017
	37	50.0445							37	50.5885
	38	50.0955							38	50.5969
	39	50.1727							39	50.6333
	40	50.232							40	50.6702
	41	50.2857							41	50.7028
	42	50.3282							42	50.7236
	43	50.3293							43	50.7512
	44	50.33							44	50.7988
	45	50.3286							45	50.8492
	46	50.3237							46	50.8941
	47	50.3441							47	50.9422
	48	50.3707							48	50.9814
	49	50.4033							49	51.0193
	50	50.4342							50	51.0763
	51	50.472							51	51.1253
	52	50.4852							52	51.1957
	53	50.4798							53	51.2742
	54	50.4714							54	51.3328
	55	50.4357							55	51.3859
	56	50.3932							56	51.4413
	57	50.3492							57	51.4735
	58	50.3259							58	51.4715
	59	50.3079							59	51.4702
	60	50.3014							60	51.4745
	61	50.2801							61	51.4875
	62	50.2368							62	51.5047
	63	50.1932							63	51.5233
	64	50.1178							64	51.5339
	65	50.0443							65	51.5373
	66	49.9541							66	51.5399
	67	49.8562							67	51.5365
	68	49.7502							68	51.5202
	69	49.6542							69	51.506
	70	49.5808							70	51.4955
	71	49.5032							71	51.4925
	72	49.445							72	51.4954
	73	49.3949							73	51.4859
	74	49.3437							74	51.4761
	75	49.2856							75	51.4761
	76	49.2337							76	51.4713
	77	49.1764							77	51.4606
	78	49.1114							78	51.4588
	79	49.0476							79	51.4488
	80	48.9869							80	51.4262
	81	48.9331							81	51.4164
	82	48.8721							82	51.4071
	83	48.8167							83	51.4051
	84	48.7666							84	51.4123
	85	48.7303							85	51.4257
	86	48.7018							86	51.4392
	87	48.6713							87	51.4557
	88	48.6499							88	51.4633
	89	48.6217							89	51.4937
	90	48.5992							90	51.5108
	91	48.5742							91	51.5198
	92	48.5357							92	51.524
	93	48.5063							93	51.5254
	94	48.4657							94	51.5153
	95	48.4216							95	51.5048
	96	48.3631							96	51.5019
	97	48.3144							97	51.5081
	98	48.2623							98	51.5085
	99	48.2171							99	51.5112
	100	48.1823							100	51.5071
	101	48.1506							101	51.4983
	102	48.1271							102	51.4789
	103	48.0985							103	51.4616
	104	48.077							104	51.4519
	105	48.0479							105	51.4533
	106	48.0295							106	51.4593
	107	48.0083							107	51.4635
	108	47.9774							108	51.4693
	109	47.9437							109	51.4721
	110	47.9135							110	51.4825
	111	47.8924							111	51.4963
	112	47.8638							112	51.5147
	113	47.8407							113	51.5325
	114	47.8064							114	51.5524
	115	47.77							115	51.5739
	116	47.7408							116	51.5918
	117	47.7194							117	51.6078
	118	47.697							118	51.632
	119	47.6817							119	51.6567
	120	47.6632							120	51.6854
	121	47.6385							121	51.7177
	122	47.6242							122	51.7444
	123	47.6045							123	51.7777
	124	47.584							124	51.8003
	125	47.55							125	51.8181
	126	47.5179							126	51.8437
	127	47.4872							127	51.8679
	128	47.4575							128	51.8945
	129	47.4307							129	51.9178
	130	47.404							130	51.9502
	131	47.3794							131	51.9845
	132	47.35							132	52.0207
	133	47.3172							133	52.0595
	134	47.2809							134	52.1009
	135	47.2432							135	52.1283
	136	47.2035							136	52.1564
	137	47.1653							137	52.1889
	138	47.1155							138	52.228
	139	47.0674							139	52.2694
	140	47.0144							140	52.3143
	141	46.961							141	52.3606
	142	46.9085							142	52.4008
	143	46.8587							143	52.4398
	144	46.8155							144	52.471
	145	46.7735							145	52.5043
	146	46.735							146	52.5334
	147	46.6938							147	52.5672
	148	46.6525							148	52.6041
	149	46.6108							149	52.6488
	150	46.5664							150	52.6969
	151	46.5183							151	52.7512
	152	46.4703							152	52.8109
	153	46.4272							153	52.8591
	154	46.3839							154	52.9068
	155	46.3385							155	52.9517
	156	46.2952							156	52.9934
	157	46.2479							157	53.0345
	158	46.2036							158	53.0784
	159	46.1579							159	53.1248
	160	46.1101							160	53.1793
	161	46.0633							161	53.2353
	162	46.0165							162	53.2882
	163	45.9694							163	53.3293
	164	45.9206							164	53.3678
	165	45.8784							165	53.4059
	166	45.8362							166	53.444
	167	45.7951							167	53.4843
	168	45.7532							168	53.518
	169	45.7159							169	53.5572
	170	45.6749							170	53.5997
	171	45.6379							171	53.6395
	172	45.5975							172	53.6815
	173	45.5538							173	53.7153
	174	45.5137							174	53.7599
	175	45.476							175	53.805
	176	45.443							176	53.8549
	177	45.4131							177	53.902
	178	45.3815							178	53.9422
	179	45.345							179	53.9807
	180	45.3114							180	54.0144
	181	45.2739							181	54.0443
	182	45.2332							182	54.0783
	183	45.1961							183	54.1144
	184	45.1553							184	54.1471
	185	45.1191							185	54.1752
	186	45.0793							186	54.2026
	187	45.041							187	54.225
	188	45.0031							188	54.2433
	189	44.9621							189	54.2587
	190	44.9211							190	54.2758
	191	44.8861							191	54.2961
	192	44.8481							192	54.3177
	193	44.8071							193	54.3382
	194	44.7641							194	54.3577
	195	44.7214							195	54.3751
	196	44.6824							196	54.3852
	197	44.6434							197	54.399
	198	44.6035							198	54.4134
	199	44.5633							199	54.4192
	200	44.5206							200	54.4254
	201	44.4771							201	54.4296
	202	44.438							202	54.4364
	203	44.4002							203	54.44
	204	44.3647							204	54.4437
	205	44.3271							205	54.4448
	206	44.2926							206	54.4457
	207	44.2571							207	54.4419
	208	44.2188							208	54.4394
	209	44.1809							209	54.4358
	210	44.1467							210	54.4304
	211	44.1157							211	54.4291
	212	44.0855							212	54.4255
	213	44.0577							213	54.4246
	214	44.0378							214	54.428
	215	44.008							215	54.4302
	216	43.9774							216	54.4343
	217	43.9432							217	54.4383
	218	43.905							218	54.4409
	219	43.8685							219	54.4389
	220	43.8328							220	54.438
	221	43.795							221	54.436
	222	43.7582							222	54.4279
	223	43.726							223	54.4198
	224	43.689							224	54.4099
	225	43.6524							225	54.4009
	226	43.615							226	54.3955
	227	43.5778							227	54.3892
	228	43.5454							228	54.3833
	229	43.5119							229	54.3779
	230	43.4815							230	54.3712
	231	43.4504							231	54.3685
	232	43.0862							232	54.3617
	233	43.0566							233	54.3532
	234	43.0273							234	54.3438
	235	42.9995							235	54.3327
	236	42.6076							236	54.3262
	237	42.5881							237	54.3192
	238	42.5652							238	54.3103
	239	42.5441							239	54.2964
	240	42.5207							240	54.2833
	241	42.5012							241	54.2694
	242	42.4814							242	54.2572
	243	42.4643							243	54.2461
	244	42.4477							244	54.2362
	245	42.433							245	54.2219
	246	42.4183							246	54.2064
	247	42.4074							247	54.1905
	248	42.3963							248	54.1748
	249	42.3854							249	54.1611
	250	42.3757							250	54.1478
	251	42.3647							251	54.1387
	252	42.3525							252	54.1282
	253	42.3402							253	54.1162
	254	42.3312							254	54.1135
	255	42.3217							255	54.1101
	256	42.3169							256	54.1069
	257	42.3111							257	54.1015
	258	42.3035							258	54.0985
	259	42.2993							259	54.0951
	260	42.2937							260	54.095
	261	42.2897							261	54.0976
	262	42.2879							262	54.1012
	263	42.2871							263	54.1057
	264	42.2852							264	54.1088
	265	42.2782							265	54.1132
	266	42.2735							266	54.1167
	267	42.2669							267	54.1236
	268	42.2574							268	54.1282
	269	42.2484							269	54.1327
	270	42.2363							270	54.1372
	271	42.2239							271	54.1449
	272	42.2088							272	54.1512
	273	42.1362							273	54.1575
	274	42.1291							274	54.1628
	275	42.1219							275	54.1695
	276	42.119							276	54.1769
	277	42.1148							277	54.1869
	278	42.1115							278	54.1981
	279	42.1117							279	54.2126
	280	42.1103							280	54.2276
	281	42.2447							281	54.2443
	282	42.2614							282	54.2572
	283	42.2767							283	54.2696
	284	42.2899							284	54.2828
	285	42.3073							285	54.2932
	286	42.3232							286	54.3006
	287	42.3383							287	54.3032
	288	42.3528							288	54.3044
	289	42.3668							289	54.3083
	290	42.3811							290	54.3134
	291	42.3934							291	54.3148
	292	42.4055							292	54.3193
	293	42.4189							293	54.3266
	294	42.4359							294	54.3338
	295	42.455							295	54.3416
	296	42.4737							296	54.3476
	297	42.4924							297	54.3504
	298	42.5117							298	54.3545
	299	42.5318							299	54.3592
	300	42.5485							300	54.3655
	301	42.5625							301	54.3732
	302	42.5737							302	54.3826
	303	42.5819							303	54.3895
	304	42.5924							304	54.3961
	305	42.6018							305	54.4014
	306	42.6109							306	54.4089
	307	42.6181							307	54.4178
	308	42.6281							308	54.427
	309	42.6399							309	54.4379
	310	42.6564							310	54.4451
	311	42.6704							311	54.4527
	312	42.6841							312	54.4605
	313	42.7006							313	54.4701
	314	42.7166							314	54.4808
	315	42.7355							315	54.4885
	316	42.7536							316	54.4995
	317	42.7697							317	54.5123
	318	42.7849							318	54.5238
	319	42.7995							319	54.5357
	320	42.8143							320	54.5447
	321	42.8265							321	54.5574
	322	42.8388							322	54.5694
	323	42.8507							323	54.5835
	324	42.8628							324	54.6022
	325	42.8738							325	54.6184
	326	42.8816							326	54.6346
	327	42.8898							327	54.6495
	328	42.8972							328	54.6654
	329	42.9056							329	54.6847
	330	42.9128							330	54.7072
	331	42.9182							331	54.7271
	332	42.9239							332	54.7475
	333	42.9288							333	54.7679
	334	42.9322							334	54.7892
	335	42.9318							335	54.8092
	336	42.9336							336	54.833
	337	42.9361							337	54.8589
	338	42.9351							338	54.8836
	339	42.9344							339	54.9092
	340	42.9346							340	54.9332
	341	42.9345							341	54.9551
	342	42.9328							342	54.9791
	343	42.9313							343	55.0007
	344	42.9319							344	55.0236
	345	42.9293							345	55.0428
	346	42.9258							346	55.0613
	347	42.9263							347	55.079
	348	42.927							348	55.0978
	349	42.9286							349	55.1162
	350	42.9324							350	55.1326
	351	42.9398							351	55.1485
	352	42.9469							352	55.1648
	353	42.9524							353	55.1839
	354	42.9596							354	55.2031
	355	42.9682							355	55.2232
	356	42.9755							356	55.2417
	357	42.9817							357	55.2599
	358	42.9874							358	55.2783
	359	42.9941							359	55.2952
	360	42.9985							360	55.3137
	361	43.0025							361	55.3334
	362	43.0082							362	55.3548
	363	43.0157							363	55.3762
	364	43.0253							364	55.3994
	365	43.0329							365	55.4233
	366	43.0422							366	55.4458
	367	43.0515							367	55.4687
	368	43.061							368	55.4935
	369	43.0705							369	55.5183
	370	43.0796							370	55.5395
	371	43.0885							371	55.5596
	372	43.0963							372	55.5821
	373	43.1034							373	55.6033
	374	43.1084							374	55.6241
	375	43.1104							375	55.6437
	376	43.1145							376	55.6604
	377	43.1166							377	55.6757
	378	43.1184							378	55.6915
	379	43.1201							379	55.7051
	380	43.122							380	55.7224
	381	43.1231							381	55.7387
	382	43.127							382	55.7567
	383	43.1314							383	55.7742
	384	43.1363							384	55.7916
	385	43.1399							385	55.8055
	386	43.1459							386	55.8205
	387	43.1499							387	55.8381
	388	43.1534							388	55.8571
	389	43.1575							389	55.8728
	390	43.1641							390	55.8867
	391	43.1725							391	55.9033
	392	43.1845							392	55.9197
	393	43.1967							393	55.9373
	394	43.209							394	55.9546
	395	43.2191							395	55.9716
	396	43.2281							396	55.9895
	397	43.237							397	56.0081
	398	43.2454							398	56.0281
	399	43.2519							399	56.0496
	400	43.2605							400	56.0734
	401	43.2705							401	56.1006
	402	43.2826							402	56.1285
	403	43.295							403	56.1568
	404	43.3065							404	56.1848
	405	43.3199							405	56.2117
	406	43.3331							406	56.2403
	407	43.3466							407	56.2682
	408	43.3607							408	56.2955
	409	43.3743							409	56.3245
	410	43.3873							410	56.3557
	411	43.3974							411	56.3867
	412	43.4078							412	56.4168
	413	43.4188							413	56.4485
	414	43.4298							414	56.477
	415	43.4412							415	56.5071
	416	43.4519							416	56.5394
	417	43.4622							417	56.5689
	418	43.4744							418	56.5988
	419	43.4874							419	56.6262
	420	43.4999							420	56.653
	421	43.5126							421	56.6812
	422	43.5284							422	56.7104
	423	43.5446							423	56.7388
	424	43.5581							424	56.7661
	425	43.5724							425	56.7939
	426	43.5859							426	56.8222
	427	43.6009							427	56.8509
	428	43.6162							428	56.8809
	429	43.6313							429	56.9133
	430	43.6448							430	56.9456
	431	43.6589							431	56.9764
	432	43.6732							432	57.0066
	433	43.6855							433	57.0381
	434	43.6994							434	57.0672
	435	43.7141							435	57.0936
	436	43.7269							436	57.1214
	437	43.7415							437	57.1479
	438	43.757							438	57.1733
	439	43.7741							439	57.1996
	440	43.792							440	57.2281
	441	43.81							441	57.2565
	442	43.8276							442	57.2863
	443	43.8448							443	57.316
	444	43.8599							444	57.3434
	445	43.8742							445	57.3721
	446	43.8877							446	57.3984
	447	43.9006							447	57.4216
	448	43.9147							448	57.4463
	449	43.93							449	57.4702
	450	43.9434							450	57.493
	451	43.9558							451	57.5157
	452	43.9704							452	57.5378
	453	43.9858							453	57.5586
	454	44.0014							454	57.5783
	455	44.0171							455	57.5981
	456	44.0347							456	57.6187
	457	44.0512							457	57.6398
	458	44.0666							458	57.6621
	459	44.0831							459	57.6825
	460	44.0974							460	57.7037
	461	44.1121							461	57.7267
	462	44.127							462	57.7501
	463	44.1439							463	57.77
	464	44.1614							464	57.7913
	465	44.1807							465	57.8125
	466	44.2005							466	57.8319
	467	44.2208							467	57.8508
	468	44.2414							468	57.8671
	469	44.2608							469	57.8826
	470	44.2782							470	57.8965
	471	44.2943							471	57.9104
	472	44.3098							472	57.9248
	473	44.3256							473	57.9389
	474	44.3411							474	57.953
	475	44.3562							475	57.965
	476	44.3712							476	57.9782
	477	44.3872							477	57.9923
	478	44.4039							478	58.0067
	479	44.4192							479	58.0225
	480	44.4339							480	58.0391
	481	44.4496							481	58.0556
	482	44.4648							482	58.0712
	483	44.48							483	58.0885
	484	44.4957							484	58.1053
	485	44.5099							485	58.1182
	486	44.5236							486	58.1309
	487	44.5383							487	58.1435
	488	44.5533							488	58.1562
	489	44.5695							489	58.1688
	490	44.5835							490	58.1792
	491	44.6014							491	58.1913
	492	44.6188							492	58.2024
	493	44.635							493	58.2145
	494	44.651							494	58.2233
	495	44.6681							495	58.2331
	496	44.685							496	58.2443
	497	44.7042							497	58.2556
	498	44.7261							498	58.269
	499	44.7479							499	58.2807
	500	44.7682							500	58.2922
	501	44.7897							501	58.3043
	502	44.8118							502	58.3194
	503	44.8348							503	58.3328
	504	44.857							504	58.3455
	505	44.8783							505	58.358
	506	44.899							506	58.3681
	507	44.9207							507	58.3788
	508	44.9413							508	58.3882
	509	44.9613							509	58.3986
	510	44.9827							510	58.4103
	511	45.0047							511	58.4245
	512	45.0279							512	58.4361
	513	45.051							513	58.4468
	514	45.0733							514	58.4574
	515	45.0937							515	58.4676
	516	45.1153							516	58.4789
	517	45.1374							517	58.4894
	518	45.1594							518	58.4983
	519	45.1793							519	58.5068
	520	45.1983							520	58.5171
	521	45.2177							521	58.5242
	522	45.2377							522	58.5336
	523	45.2593							523	58.5422
	524	45.2823							524	58.551
	525	45.3058							525	58.5569
	526	45.3291							526	58.5628
	527	45.3526							527	58.5663
	528	45.3765							528	58.5693
	529	45.4003							529	58.5723
	530	45.4239							530	58.5741
	531	45.4465							531	58.5761
	532	45.4702							532	58.576
	533	45.4947							533	58.5764
	534	45.5175							534	58.5765
	535	45.5392							535	58.5766
	536	45.5611							536	58.5777
	537	45.5837							537	58.5795
	538	45.6056							538	58.581
	539	45.6275							539	58.583
	540	45.6494							540	58.5833
	541	45.6732							541	58.5817
	542	45.6981							542	58.5819
	543	45.7209							543	58.5817
	544	45.7432							544	58.5807
	545	45.7647							545	58.5798
	546	45.7872							546	58.58
	547	45.8102							547	58.5812
	548	45.8329							548	58.5831
	549	45.8571							549	58.5823
	550	45.88							550	58.5818
	551	45.9015							551	58.5817
	552	45.9235							552	58.5799
	553	45.947							553	58.5799
	554	45.9714							554	58.5805
	555	45.9974							555	58.5799
	556	46.0214							556	58.5773
	557	46.0451							557	58.5755
	558	46.0697							558	58.5738
	559	46.0939							559	58.574
	560	46.1171							560	58.5745
	561	46.1407							561	58.5716
	562	46.1642							562	58.5674
	563	46.187							563	58.5637
	564	46.2074							564	58.5625
	565	46.2285							565	58.563
	566	46.2468							566	58.565
	567	46.2656							567	58.5662
	568	46.2852							568	58.5686
	569	46.3044							569	58.5707
	570	46.3223							570	58.5731
	571	46.3396							571	58.5765
	572	46.3561							572	58.5789
	573	46.3725							573	58.5828
	574	46.3871							574	58.5882
	575	46.4008							575	58.5938
	576	46.4151							576	58.5973
	577	46.4299							577	58.6015
	578	46.4438							578	58.6056
	579	46.4596							579	58.6088
	580	46.4734							580	58.6114
	581	46.4869							581	58.6155
	582	46.5008							582	58.6182
	583	46.5132							583	58.6192
	584	46.5259							584	58.6198
	585	46.5386							585	58.6194
	586	46.5504							586	58.6193
	587	46.5621							587	58.6168
	588	46.5737							588	58.6155
	589	46.5871							589	58.6147
	590	46.6022							590	58.6134
	591	46.6191							591	58.6125
	592	46.6373							592	58.613
	593	46.6564							593	58.6123
	594	46.6756							594	58.6082
	595	46.6935							595	58.6046
	596	46.7112							596	58.6032
	597	46.7288							597	58.6018
	598	46.7446							598	58.6013
	599	46.7606							599	58.599
	600	46.7749							600	58.5972
	601	46.7881							601	58.5945
	602	46.8003							602	58.5904
	603	46.8106							603	58.5866
	604	46.8203							604	58.5855
	605	46.829							605	58.5851
	606	46.8382							606	58.5834
	607	46.8468							607	58.5816
	608	46.8564							608	58.5784
	609	46.8668							609	58.5761
	610	46.8795							610	58.5731
	611	46.8914							611	58.5697
	612	46.9038							612	58.5679
	613	46.9167							613	58.5673
	614	46.9302							614	58.5661
	615	46.9424							615	58.5655
	616	46.9565							616	58.5637
	617	46.9707							617	58.56
	618	46.9845							618	58.5564
	619	46.9985							619	58.5518
	620	47.014							620	58.5467
	621	47.0283							621	58.5402
	622	47.0438							622	58.5343
	623	47.0586							623	58.5277
	624	47.0716							624	58.5197
	625	47.0828							625	58.5113
	626	47.0934							626	58.5024
	627	47.105							627	58.4921
	628	47.1166							628	58.4828
	629	47.1287							629	58.4729
	630	47.141							630	58.4644
	631	47.1526							631	58.4583
	632	47.1633							632	58.4509
	633	47.1747							633	58.443
	634	47.1871							634	58.4356
	635	47.2002							635	58.4302
	636	47.2126							636	58.4257
	637	47.2256							637	58.422
	638	47.2394							638	58.4184
	639	47.2529							639	58.4135
	640	47.2667							640	58.4079
	641	47.2794							641	58.4009
	642	47.2925							642	58.394
	643	47.3069							643	58.3892
	644	47.3222							644	58.3847
	645	47.3359							645	58.3804
	646	47.3507							646	58.375
	647	47.3647							647	58.3705
	648	47.3783							648	58.3657
	649	47.3931							649	58.3607
	650	47.4067							650	58.3568
	651	47.4194							651	58.3551
	652	47.4331							652	58.3522
	653	47.4467							653	58.3489
	654	47.4612							654	58.3456
	655	47.4751							655	58.3401
	656	47.4879							656	58.3331
	657	47.5033							657	58.3265
	658	47.5202							658	58.3207
	659	47.5361							659	58.3137
	660	47.5525							660	58.3075
	661	47.5686							661	58.3022
	662	47.5852							662	58.2971
	663	47.6014							663	58.2906
	664	47.6175							664	58.2837
	665	47.6341							665	58.2758
	666	47.6495							666	58.2668
	667	47.6636							667	58.2586
	668	47.6784							668	58.2507
	669	47.6917							669	58.2405
	670	47.7059							670	58.2306
	671	47.7221							671	58.2206
	672	47.7387							672	58.2103
	673	47.7547							673	58.1997
	674	47.7704							674	58.1902
	675	47.7866							675	58.1794
	676	47.8032							676	58.1692
	677	47.8212							677	58.1576
	678	47.8385							678	58.1461
	679	47.8539							679	58.1341
	680	47.8693							680	58.1226
	681	47.8858							681	58.1096
	682	47.9042							682	58.0972
	683	47.9211							683	58.087
	684	47.9368							684	58.0785
	685	47.9523							685	58.0702
	686	47.9672							686	58.0604
	687	47.9822							687	58.0498
	688	47.9957							688	58.039
	689	48.009							689	58.0279
	690	48.0223							690	58.0171
	691	48.0361							691	58.0077
	692	48.0484							692	57.9988
	693	48.0606							693	57.9911
	694	48.0743							694	57.9824
	695	48.0869							695	57.9732
	696	48.0991							696	57.9632
	697	48.1116							697	57.9542
	698	48.1249							698	57.9434
	699	48.1381							699	57.9315
	700	48.1517							700	57.9191
	701	48.1648							701	57.9066
	702	48.1784							702	57.8939
	703	48.1916							703	57.8819
	704	48.2029							704	57.8684
	705	48.2137							705	57.8556
	706	48.2255							706	57.842
	707	48.2363							707	57.8287
	708	48.248							708	57.8147
	709	48.2606							709	57.8015
	710	48.273							710	57.7859
	711	48.2856							711	57.7704
	712	48.298							712	57.7552
	713	48.3113							713	57.7395
	714	48.3238							714	57.724
	715	48.336							715	57.7095
	716	48.3482							716	57.6954
	717	48.3586							717	57.6811
	718	48.3694							718	57.6681
	719	48.3791							719	57.6546
	720	48.3892							720	57.6419
	721	48.4003							721	57.6309
	722	48.4112							722	57.6202
	723	48.4222							723	57.6095
	724	48.4337							724	57.5996
	725	48.4466							725	57.5898
	726	48.4591							726	57.5803
	727	48.4709							727	57.5703
	728	48.4821							728	57.5597
	729	48.4933							729	57.5496
	730	48.5055							730	57.5383
	731	48.5187							731	57.5268
	732	48.5337							732	57.5156
	733	48.5489							733	57.5044
	734	48.5644							734	57.4918
	735	48.5799							735	57.4791
	736	48.595							736	57.4676
	737	48.6112							737	57.4554
	738	48.6271							738	57.443
	739	48.6442							739	57.4323
	740	48.6603							740	57.423
	741	48.6748							741	57.4137
	742	48.6895							742	57.4045
	743	48.7029							743	57.3971
	744	48.7156							744	57.3908
	745	48.7271							745	57.3845
	746	48.739							746	57.3774
	747	48.7504							747	57.3701
	748	48.7622							748	57.3636
	749	48.7732							749	57.3548
	750	48.7852							750	57.3457
	751	48.7975							751	57.3372
	752	48.8105							752	57.3291
	753	48.8231							753	57.3213
	754	48.8354							754	57.314
	755	48.8475							755	57.3069
	756	48.8583							756	57.3008
	757	48.8695							757	57.2955
	758	48.8807							758	57.2897
	759	48.8904							759	57.284
	760	48.9004							760	57.2786
	761	48.9096							761	57.2732
	762	48.9184							762	57.2675
	763	48.9269							763	57.2601
	764	48.9359							764	57.252
	765	48.9439							765	57.243
	766	48.9515							766	57.234
	767	48.9603							767	57.2261
	768	48.9681							768	57.2193
	769	48.9767							769	57.2132
	770	48.9853							770	57.2059
	771	48.9925							771	57.1983
	772	48.9995							772	57.1901
	773	49.0052							773	57.1825
	774	49.0107							774	57.1754
	775	49.0164							775	57.1683
	776	49.0232							776	57.1604
	777	49.0308							777	57.1521
	778	49.0377							778	57.1432
	779	49.0447							779	57.1342
	780	49.0517							780	57.1258
	781	49.0578							781	57.1168
	782	49.0648							782	57.1087
	783	49.0729							783	57.1018
	784	49.0795							784	57.0956
	785	49.085							785	57.0888
	786	49.0901							786	57.0816
	787	49.0949							787	57.0735
	788	49.0988							788	57.0646
	789	49.1028							789	57.0569
	790	49.1082							790	57.0482
	791	49.1146							791	57.0396
	792	49.1207							792	57.0309
	793	49.1255							793	57.02
	794	49.131							794	57.0091
	795	49.1364							795	56.9979
	796	49.141							796	56.9857
	797	49.1442							797	56.974
	798	49.1475							798	56.9624
	799	49.1515							799	56.9517
	800	49.1559							800	56.9402
	801	49.1588							801	56.9279
	802	49.1615							802	56.9157
	803	49.165							803	56.9045
	804	49.169							804	56.8925
	805	49.1728							805	56.8809
	806	49.1756							806	56.869
	807	49.1783							807	56.8575
	808	49.1793							808	56.8456
	809	49.1803							809	56.8344
	810	49.182							810	56.8227
	811	49.1828							811	56.8106
	812	49.184							812	56.798
	813	49.1842							813	56.7852
	814	49.1839							814	56.7705
	815	49.1833							815	56.7568
	816	49.1817							816	56.7429
	817	49.179							817	56.7296
	818	49.1774							818	56.7156
	819	49.1748							819	56.7026
	820	49.1725							820	56.6895
	821	49.1707							821	56.6766
	822	49.1684							822	56.665
	823	49.1656							823	56.6527
	824	49.1624							824	56.6403
	825	49.1592							825	56.6268
	826	49.1555							826	56.6144
	827	49.1515							827	56.6036
	828	49.1481							828	56.5934
	829	49.1451							829	56.5851
	830	49.143							830	56.5769
	831	49.1414							831	56.5681
	832	49.1401							832	56.5599
	833	49.1391							833	56.5503
	834	49.1379							834	56.5407
	835	49.1368							835	56.5305
	836	49.1352							836	56.5209
	837	49.1325							837	56.5115
	838	49.1307							838	56.5012
	839	49.1285							839	56.4903
	840	49.1267							840	56.481
	841	49.1246							841	56.471
	842	49.1237							842	56.4621
	843	49.1221							843	56.4547
	844	49.1203							844	56.4472
	845	49.1187							845	56.4401
	846	49.1167							846	56.4327
	847	49.1137							847	56.4262
	848	49.1102							848	56.42
	849	49.1058							849	56.4143
	850	49.102							850	56.4088
	851	49.0986							851	56.4027
	852	49.0953							852	56.3969
	853	49.0917							853	56.3901
	854	49.0883							854	56.3829
	855	49.084							855	56.3768
	856	49.0806							856	56.3716
	857	49.0773							857	56.3668
	858	49.0734							858	56.3643
	859	49.0683							859	56.362
	860	49.0642							860	56.3612
	861	49.0605							861	56.3603
	862	49.0551							862	56.3604
	863	49.0487							863	56.3609
	864	49.0425							864	56.3599
	865	49.0371							865	56.3587
	866	49.0317							866	56.3574
	867	49.026							867	56.3556
	868	49.0207							868	56.3556
	869	49.0163							869	56.357
	870	49.0115							870	56.3577
	871	49.0065							871	56.3594
	872	49.0014							872	56.361
	873	48.9965							873	56.3624
	874	48.991							874	56.3632
	875	48.9849							875	56.3635
	876	48.9788							876	56.364
	877	48.9725							877	56.3653
	878	48.9664							878	56.3658
	879	48.9608							879	56.3684
	880	48.9551							880	56.3706
	881	48.9488							881	56.3725
	882	48.9421							882	56.3735
	883	48.9353							883	56.3744
	884	48.9289							884	56.3752
	885	48.9235							885	56.3752
	886	48.918							886	56.3745
	887	48.9134							887	56.3737
	888	48.9087							888	56.3732
	889	48.9027							889	56.3729
	890	48.8963							890	56.3717
	891	48.8897							891	56.3691
	892	48.8832							892	56.3656
	893	48.8758							893	56.3624
	894	48.8689							894	56.3579
	895	48.8619							895	56.3538
	896	48.8544							896	56.3503
	897	48.8463							897	56.3452
	898	48.8374							898	56.3411
	899	48.8288							899	56.3363
	900	48.8211							900	56.3318
	901	48.8137							901	56.3252
	902	48.8064							902	56.319
	903	48.7995							903	56.3128
	904	48.7917							904	56.3066
	905	48.7836							905	56.3011
	906	48.7758							906	56.2954
	907	48.7674							907	56.2906
	908	48.758							908	56.2856
	909	48.7487							909	56.28
	910	48.7392							910	56.275
	911	48.7291							911	56.2683
	912	48.7192							912	56.261
	913	48.7096							913	56.2544
	914	48.7005							914	56.2473
	915	48.6908							915	56.2416
	916	48.6817							916	56.2341
	917	48.6716							917	56.2262
	918	48.6618							918	56.2193
	919	48.6522							919	56.2125
	920	48.6429							920	56.2059
	921	48.6321							921	56.2
	922	48.6217							922	56.1945
	923	48.6122							923	56.1883
	924	48.6027							924	56.1816
	925	48.5938							925	56.176
	926	48.5848							926	56.1706
	927	48.5756							927	56.1649
	928	48.5671							928	56.1589
	929	48.5579							929	56.1531
	930	48.547							930	56.1475
	931	48.5361							931	56.1425
	932	48.5266							932	56.1367
	933	48.5167							933	56.1309
	934	48.5075							934	56.1265
	935	48.4977							935	56.122
	936	48.4881							936	56.1181
	937	48.4779							937	56.1142
	938	48.4674							938	56.1084
	939	48.4562							939	56.1022
	940	48.4443							940	56.0966
	941	48.4327							941	56.0897
	942	48.421							942	56.0831
	943	48.4091							943	56.0752
	944	48.3971							944	56.0678
	945	48.386							945	56.0616
	946	48.3743							946	56.0555
	947	48.3631							947	56.0496
	948	48.3523							948	56.0434
	949	48.3419							949	56.0378
	950	48.3322							950	56.0328
	951	48.3227							951	56.0269
	952	48.314							952	56.0209
	953	48.3047							953	56.0158
	954	48.2957							954	56.0106
	955	48.2865							955	56.0051
	956	48.2767							956	56.0006
	957	48.267							957	55.9956
	958	48.2576							958	55.9907
	959	48.2479							959	55.9866
	960	48.2386							960	55.9835
	961	48.2287							961	55.9803
	962	48.2195							962	55.9766
	963	48.2093							963	55.9722
	964	48.1997							964	55.968
	965	48.1902							965	55.9638
	966	48.1807							966	55.9584
	967	48.1715							967	55.9536
	968	48.163							968	55.9486
	969	48.154							969	55.9424
	970	48.1447							970	55.9361
	971	48.1354							971	55.9317
	972	48.127							972	55.9275
	973	48.1183							973	55.9237
	974	48.1106							974	55.919
	975	48.1029							975	55.9145
	976	48.0949							976	55.9106
	977	48.086							977	55.9053
	978	48.0774							978	55.899
	979	48.0693							979	55.8928
	980	48.0615							980	55.8861
	981	48.0539							981	55.8796
	982	48.0464							982	55.8748
	983	48.0384							983	55.8693
	984	48.0299							984	55.8649
	985	48.0224							985	55.8601
	986	48.0142							986	55.8547
	987	48.0061							987	55.849
	988	47.998							988	55.8438
	989	47.9895							989	55.8376
	990	47.9802							990	55.8312
	991	47.9717							991	55.8265
	992	47.9631							992	55.8224
	993	47.9547							993	55.8181
	994	47.9459							994	55.8145
	995	47.938							995	55.8117
	996	47.9294							996	55.8098
	997	47.9207							997	55.8079
	998	47.9125							998	55.8061
	999	47.9039							999	55.8051
	1000	47.8957							1000	55.8037
	1001	47.8876							1001	55.8027
	1002	47.8791							1002	55.8023
	1003	47.87							1003	55.8021
	1004	47.8618							1004	55.8016
	1005	47.8542							1005	55.8003
	1006	47.8466							1006	55.8
	1007	47.8399							1007	55.8001
	1008	47.8341							1008	55.8
	1009	47.8289							1009	55.7994
	1010	47.8243							1010	55.7989
	1011	47.8205							1011	55.7988
	1012	47.8162							1012	55.7985
	1013	47.8121							1013	55.7985
	1014	47.8081							1014	55.7981
	1015	47.804							1015	55.7977
									1016	55.7975
									1017	55.7965
									1018	55.7956
									1019	55.7947
									1020	55.7942
									1021	55.7933
									1022	55.7923
									1023	55.7909
									1024	55.7892
									1025	55.7879
									1026	55.7865
									1027	55.7847
									1028	55.7814
									1029	55.7787
									1030	55.7767
									1031	55.7742
									1032	55.7717
									1033	55.7692
									1034	55.7667
									1035	55.7628
									1036	55.7584
									1037	55.7538
									1038	55.749
									1039	55.7459
									1040	55.7425
									1041	55.74
									1042	55.7375
									1043	55.7349
									1044	55.7317
									1045	55.7291
									1046	55.7268
									1047	55.7239
									1048	55.7215
									1049	55.7206
									1050	55.7188
									1051	55.7156
									1052	55.7125
									1053	55.7092
									1054	55.7063
									1055	55.7019
									1056	55.697
									1057	55.693
									1058	55.6884
									1059	55.6834
									1060	55.6775
									1061	55.6722
									1062	55.6668
									1063	55.6603
									1064	55.6531
									1065	55.6461
									1066	55.6396
									1067	55.6325
									1068	55.6263
									1069	55.6197
									1070	55.6132
									1071	59
									1072	60

## Sheet: Fig 6c, f
Total number of FAs and size of FAs calculated using ImageJ (1.53b) open source software using the method described by Horzum et al (ref- 34 in the manuscript). Raw data available upon request
Graphs plotted in Prism 8 version 8.2.1
FA, Focal Adhesion
BL, Blue Light
			Total number of FAs			plotted		plotted					Total number of FAs		plotted			control	Total number of FAs		plotted
	Cells	Op-Lit		Op-Dark		OP-lit normalized		Op-dark normalized				Cells	Op-FAK before BL	Op-FAK after BL	Fold change			Cells	Op-FAK before BL	Op-FAK after BL	Fold change
	1	26		110		1		4.4				1	196	164	0.836735			1	201	190	0.945274
	2	23		118		0.884615		4.72				2	206	206	1			2	79	83	1.05063
	3	22		105		0.846154		4.2				3	166	122	0.73494			3	36	36	1
	4	30		107		1.15385		4.28				4	20	15	0.75			4	28	26.8085	0.957447
	5	11		97		0.423077		3.88				5	112	57	0.508929			5	64	64	1
	6	29		133		1.11538		5.32				6	172	146	0.848837			6	91	91	1
	7	27		162		1.03846		6.48				7	180	123	0.683333			7	112	101	0.901786
	8	20		154		0.769231		6.16				8	223	77	0.345291			8	108	112	1.03704
	9	36		119		1.38462		4.76				9	222	75	0.337838			9	77	79	1.02597
	10	22		148		0.846154		5.92				10	192	135	0.703125
		Average size of the FAs				plotted		plotted					Average size of the FAs		plotted			Control	Average size of the FAs		plotted
	Cells	Op-Lit		Op-Dark		OP-lit normalized		Op-dark normalized				Cells	Op-FAK before BL	Op-FAK after BL	Fold change			Cells	Op-FAK before BL	Op-FAK after BL	Fold change
	1	154		313		1		2.03247				1	196.2	163.86	0.835168			1	195.15	166.01	0.850679
	2	132		187		0.857143		1.21429				2	206.78	205.72	0.994874			2	220.99	233.09	1.05475
	3	120		221		0.779221		1.43506				3	166.34	122.28	0.735121			3	201.25	204.98	1.01853
	4	235		318		1.52597		2.06494				4	19.87	14.7	0.739809			4	85.47	90.32	1.05675
	5	88		172		0.571429		1.11688				5	112.22	57.51	0.512475			5	157.89	157.17	0.99544
	6	120		243		0.779221		1.57792				6	172.9	146.45	0.847021			6	75.91	91.33	1.20314
	7	108		318		0.701299		2.06494				7	180.84	122.59	0.677892			7	243.75	220.28	0.903713
	8	161		617		1.04545		4.00649				8	222.89	77.53	0.34784			8	109.67	122.65	1.11836
	9	233		472		1.51299		3.06494				9	222.85	75.56	0.339062			9	236.25	244.8	1.03619
	10	156		492		1.01299		3.19481				10	192.19	135.05	0.70269
		Total FA
		dark vs lit											Total FA					Total FA
		Unpaired t test											before vs after					before vs after
		P value	<0.0001										Unpaired t test					Unpaired t test
		P value summary	****										P value	0.0003				P value	0.7737
		Significantly different (P < 0.05)?	Yes										P value summary	***				P value summary	ns
		One- or two-tailed P value?	Two-tailed										Significantly different (P < 0.05)?	Yes				Significantly different (P < 0.05)?	No
													One- or two-tailed P value?	Two-tailed				One- or two-tailed P value?	Two-tailed
		Size of FA
		dark vs lit											Size of FA					Size of FA
		Unpaired t test											before vs after					before vs after
		P value	0.0014										Unpaired t test					Unpaired t test
		P value summary	**										P value	0.0001				P value	0.4617
		Significantly different (P < 0.05)?	Yes										P value summary	***				P value summary	ns
		One- or two-tailed P value?	Two-tailed										Significantly different (P < 0.05)?	Yes				Significantly different (P < 0.05)?	No
													One- or two-tailed P value?	Two-tailed				One- or two-tailed P value?	Two-tailed
	p values were calculated using GraphPad Prism 8 version 8.2.1

## Sheet: Fig 7c
Total number of FAs and size of FAs calculated using ImageJ (1.53b) open source software using the method described by Horzum et al (ref- 34 in the manuscript). Raw data available upon request
Graphs plotted in Prism 8 version 8.2.1
FA, Focal Adhesion
						Average size of the FAs				Normalized values (values were normalized to condition A)
									plotted	plotted	plotted	plotted						Unpaired t test	A and B		Unpaired t test	A and C
		Cells	Condition D	Condition C	Condition B	Condition A			Condition D	Condition C	Condition B	Condition A						P value	<0.0001		P value	<0.0001
		1	192.241	192.945	169.837	75.225			3.10366	3.11504	2.74196	1.21448						P value summary	****		P value summary	****
		2	189.336	226.559	171.511	80.7			3.05676	3.65771	2.76898	1.30287						Significantly different (P < 0.05)?	Yes		Significantly different (P < 0.05)?	Yes
		3	222.79	164.854	136.562	83.6522			3.59686	2.66151	2.20475	1.35054						One- or two-tailed P value?	Two-tailed		One- or two-tailed P value?	Two-tailed
		4	207.928	216.891	137.426	74.1351			3.35692	3.50163	2.21869	1.19689
		5	247.189	201.427	203.087	71.6481			3.99078	3.25197	3.27877	1.15673						Unpaired t test	A and D		Unpaired t test	C and D
		6	238.213	197.942	184.976	79.0135			3.84587	3.1957	2.98638	1.27565						P value	<0.0001		P value	0.7683
		7	237.857	195.887	202.213	81.4362			3.84012	3.16253	3.26466	1.31476						P value summary	****		P value summary	ns
		8	197.819	219.741	165.817	61.94			3.19372	3.54764	2.67706	1						Significantly different (P < 0.05)?	Yes		Significantly different (P < 0.05)?	No
		9	173.931	215.96	204.36	77.3333			2.80806	3.4866	3.29932	1.24852						One- or two-tailed P value?	Two-tailed		One- or two-tailed P value?	Two-tailed
		10	236.388	232.662	221.222	85.871			3.8164	3.75625	3.57156	1.38636
		11	186.225	186.722	201.441	86.39			3.00654	3.01457	3.2522	1.39474
		12	210.6	224.6	179.354	89.2727			3.40006	3.62609	2.8956	1.44128
		13	189.429	215.87	195.902	77			3.05826	3.48515	3.16278	1.24314
		14	196.708	184.02	137.092	67.75			3.17579	2.97094	2.2133	1.0938
		15	199.471	215.98	207.361	64.4615			3.22038	3.48692	3.34777	1.04071
		16			179.197	78.234					2.89307	1.26306
		17				82.71						1.33532
		18				82.29						1.32854
						Total number of FAs			Normalized values (values were normalized to condition A)
								plotted	plotted	plotted	plotted							Unpaired t test	A and B		Unpaired t test	A and C
		Cells	Condition D	Condition C	Condition B	Condition A		Condition D	Condition C	Condition B	Condition A							P value	<0.0001		P value	<0.0001
		1	95	124	144	42		4.52381	5.90476	6.85714	2							P value summary	****		P value summary	****
		2	103	148	148	21		4.90476	7.04762	7.04762	1							Significantly different (P < 0.05)?	Yes		Significantly different (P < 0.05)?	Yes
		3	150	83	133	22		7.14286	3.95238	6.33333	1.04762							One- or two-tailed P value?	Two-tailed		One- or two-tailed P value?	Two-tailed
		4	143	121	75	18		6.80952	5.7619	3.57143	0.857143
		5	146	63	147	19		6.95238	3	7	0.904762							Unpaired t test	A and D		Unpaired t test	C and D
		6	150	90	86	25		7.14286	4.28571	4.09524	1.19048							P value	<0.0001		P value	0.0802
		7	149	88	76	40		7.09524	4.19048	3.61905	1.90476							P value summary	****		P value summary	ns
		8	151	74	73	26		7.19048	3.52381	3.47619	1.2381							Significantly different (P < 0.05)?	Yes		Significantly different (P < 0.05)?	No
		9	180	146	96	14		8.57143	6.95238	4.57143	0.666667							One- or two-tailed P value?	Two-tailed		One- or two-tailed P value?	Two-tailed
		10	132	111	128	34		6.28571	5.28571	6.09524	1.61905
		11	85	133	89	18		4.04762	6.33333	4.2381	0.857143
		12	70	102	83	33		3.33333	4.85714	3.95238	1.57143
		13	98	134	83	23		4.66667	6.38095	3.95238	1.09524
		14	138	76	96	18		6.57143	3.61905	4.57143	0.857143							p values were calculated using GraphPad Prism 8 version 8.2.1
		15	90	89	87	39		4.28571	4.2381	4.14286	1.85714
		16				27					1.28571
		17				13					0.619048
		18				38					1.80952

## Sheet: Supp Fig 2
Distance between the FERM and Kinase domains quantified during DMD simulations. Quantification was done using a custom written python code.
Graphs plotted using python
		Ch-FAK DMD simulations
	Trajectory	Rap -	Rap +
	1	33.8248	34.4005
	2	34.5917	34.087
	3	34.71	34.5738
	4	34.6899	34.8991
	5	33.9528	35.0832
	6	33.811	34.5547
	7	33.6452	33.6686
	8	34.1259	34.7777
	9	33.6155	34.4031
	10	33.1549	35.217
	11	33.6652	35.3286
	12	33.3581	35.0354
	13	34.0251	34.5179
	14	34.3249	35.2033
	15	34.0933	35.6987
	16	34.2615	35.6921
	17	33.9559	35.5809
	18	32.9599	36.9229
	19	32.4515	36.4752
	20	33.2849	37.0814
	21	32.845	36.8573
	22	33.436	37.3804
	23	33.6575	37.8209
	24	32.9195	38.2148
	25	33.3525	38.1736
	26	32.7854	37.2341
	27	33.1186	36.8318
	28	33.3419	37.2025
	29	33.165	36.2051
	30	33.0494	35.7314
	31	33.7371	35.3895
	32	34.1459	35.8525
	33	33.585	35.4852
	34	34.1253	34.1451
	35	34.7578	35.1802
	36	34.8142	34.8927
	37	35.1362	35.5937
	38	36.0315	36.8979
	39	35.5947	35.9337
	40	35.4375	36.871
	41	35.4293	37.8915
	42	35.2393	37.8398
	43	35.6181	37.389
	44	35.3514	37.3143
	45	34.9184	37.5154
	46	35.02	36.5209
	47	35.058	35.7285
	48	35.622	36.4688
	49	35.9084	37.2921
	50	36.3904	38.1449
	51	37.1521	37.0091
	52	35.6276	36.2002
	53	36.2474	37.3491
	54	36.143	37.949
	55	37.4938	38.8525
	56	36.8688	39.679
	57	37.814	39.3234
	58	37.7248	37.7069
	59	37.8552	37.2506
	60	37.0822	38.0695
	61	36.8465	37.786
	62	36.4586	38.3344
	63	36.6108	38.8499
	64	36.8564	38.7972
	65	36.0247	39.3318
	66	36.9157	39.0501
	67	37.4974	38.9698
	68	37.4319	39.8154
	69	37.4458	39.6143
	70	36.7047	39.1173
	71	36.6768	40.3717
	72	36.8454	41.5858
	73	37.7163	40.5706
	74	37.9144	38.4979
	75	38.4208	37.637
	76	37.2401	39.213
	77	37.0786	40.385
	78	37.7746	39.0594
	79	36.2354	40.1419
	80	36.3231	40.6264
	81	35.9781	41.2457
	82	36.6652	44.1284
	83	36.8339	43.821
	84	36.7454	43.2084
	85	36.4992	41.9813
	86	36.0126	42.1869
	87	35.2182	41.7489
	88	35.4135	42.5326
	89	36.3282	42.8975
	90	36.575	42.8611
	91	36.2263	43.3495
	92	36.4371	44.4092
	93	36.5982	44.1349
	94	36.5394	43.8893
	95	35.5498	43.0364
	96	35.5975	42.428
	97	35.2188	42.4031
	98	35.0725	42.2085
	99	34.7852	41.7389
	100	35.1214	41.8632
	101	35.0826	42.654
	102	36.0888	42.9244
	103	36.5234	43.1732
	104	36.4869	42.6933
	105	36.3201	42.7104
	106	37.3005	43.8221
	107	38.4632	43.7746
	108	38.5495	43.0218
	109	38.2142	44.7514
	110	37.3817	44.8258
	111	37.5396	43.809
	112	36.4123	44.2757
	113	35.6793	43.9584
	114	35.0622	43.8713
	115	34.9884	44.5749
	116	35.4294	44.2572
	117	35.9919	45.0261
	118	34.7484	44.4053
	119	35.8845	43.819
	120	35.6861	42.6939
	121	36.0142	42.8763
	122	35.7111	42.7801
	123	36.6859	43.9065
	124	36.6504	43.8844
	125	36.5267	43.5465
	126	37.4593	44.379
	127	37.5076	44.0307
	128	37.0783	43.5933
	129	37.4674	43.9286
	130	37.8599	44.956
	131	38.5086	44.94
	132	38.1754	44.6991
	133	38.1944	45.4837
	134	38.9648	45.9248
	135	40.1413	46.0499
	136	39.9921	47.3833
	137	39.017	45.8057
	138	38.7015	46.0484
	139	38.5092	45.9203
	140	37.7542	46.5819
	141	36.8851	45.8482
	142	37.3033	46.4128
	143	37.6459	46.6159
	144	38.8925	45.1453
	145	38.5962	46.3474
	146	37.6548	45.8834
	147	37.9634	46.6253
	148	37.9541	46.0624
	149	37.8117	45.6097
	150	38.135	46.5874
	151	38.6813	46.3903
	152	38.7466	45.7938
	153	41.3072	45.6985
	154	41.576	46.6549
	155	41.6214	47.1477
	156	42.6974	47.7744
	157	43.1906	48.3622
	158	42.9528	49.0282
	159	42.5976	47.646
	160	41.9644	47.9432
	161	41.4738	48.7243
	162	41.0649	49.2876
	163	40.2715	48.7129
	164	40.4516	48.3025
	165	41.3087	48.4095
	166	40.4676	48.7516
	167	39.7369	48.2696
	168	40.2482	48.073
	169	40.1326	48.7701
	170	41.0913	48.7274
	171	41.7966	48.5466
	172	40.5234	48.6183
	173	40.1364	50.1145
	174	40.8253	48.8027
	175	39.7214	48.5275
	176	40.3171	47.3118
	177	40.4231	46.0729
	178	40.7903	46.5483
	179	40.4018	46.7453
	180	40.3271	48.6142
	181	39.7223	48.3626
	182	39.4589	47.5569
	183	39.3809	48.176
	184	39.9879	49.1519
	185	39.5355	47.7869
	186	39.9044	48.1691
	187	39.5746	49.0196
	188	39.1017	49.2086
	189	40.2422	50.7523
	190	40.1598	50.0834
	191	39.8686	50.5105
	192	39.8139	49.2315
	193	39.826	49.2795
	194	39.2112	47.8712
	195	38.8163	48.2797
	196	38.5362	48.839
	197	38.3701	48.5062
	198	38.1275	47.9558
	199	38.3308	49.5301
	200	38.6928	50.2147
	201	39.1236	49.5457
	202	39.1703	49.1844
	203	39.9813	48.8712
	204	39.5353	48.6443
	205	39.0903	48.3602
	206	38.1822	47.6811
	207	39.6927	47.9816
	208	39.1443	49.0245
	209	38.3172	48.6137
	210	37.7212	48.2734
	211	37.9847	49.2345
	212	38.0621	48.2287
	213	38.517	47.3048
	214	37.9286	47.6633
	215	38.3272	47.3069
	216	38.8033	47.6514
	217	37.6302	48.5007
	218	38.7417	48.285
	219	38.7691	48.5728
	220	38.3652	48.5314
	221	38.1949	47.9868
	222	37.4291	48.0917
	223	38.004	47.7799
	224	37.6831	47.0768
	225	37.6361	47.304
	226	38.2731	47.4721
	227	37.6793	47.2855
	228	38.5125	46.7243
	229	38.6642	45.6692
	230	38.2695	45.262
	231	39.5781	44.7246
	232	39.2062	45.6919
	233	38.3486	45.1283
	234	37.8394	45.6367
	235	37.8199	45.0659
	236	37.3127	45.821
	237	36.9636	45.7602
	238	37.9275	46.7424
	239	37.4548	47.0556
	240	38.5055	47.5949
	241	38.1623	46.494
	242	38.4441	45.4191
	243	38.0988	46.4895
	244	37.5618	45.6528
	245	38.0236	45.9206
	246	36.9813	45.3937
	247	36.3364	44.5177
	248	36.5094	44.8773
	249	36.3584	44.5745
	250	36.0895	44.0782
	251	37.2506	46.1868
	252	36.7419	46.4076
	253	36.786	46.714
	254	36.9978	47.1377
	255	37.2274	47.4936
	256	37.3574	48.112
	257	37.7238	48.4937
	258	37.8816	48.1791
	259	37.4584	49.7205
	260	37.9359	49.745
	261	37.5269	50.4626
	262	38.0465	51.2065
	263	38.2077	50.1107
	264	37.9675	49.255
	265	37.7087	49.8168
	266	39.4604	50.318
	267	38.783	50.7188
	268	38.3523	51.2192
	269	37.8908	51.2434
	270	37.4355	51.4687
	271	37.2471	50.6249
	272	38.0767	49.5013
	273	37.9969	48.4019
	274	37.7861	49.0604
	275	36.6478	49.6863
	276	37.5172	49.8638
	277	36.5418	49.427
	278	35.8259	48.8775
	279	36.5228	49.2788
	280	35.2272	50.5001
	281	36.0001	51.4693
	282	36.5943	52.1098
	283	35.3945	51.9888
	284	35.7626	52.8249
	285	34.6724	54.5143
	286	34.9499	55.0358
	287	34.494	53.9386
	288	34.8815	54.2506
	289	33.8797	53.8992
	290	34.031	52.6228
	291	33.2761	54.121
	292	33.3325	53.9844
	293	33.8249	54.1023
	294	33.7038	55.0488
	295	33.6623	55.4793
	296	32.5337	56.3081
	297	32.9839	55.5409
	298	32.1952	55.3031
	299	33.4171	55.2312
	300	33.1466	54.3812
	301	32.9203	54.5641
	302	33.8823	54.5443
	303	33.6755	54.3232
	304	34.3271	53.92
	305	34.3374	53.0275
	306	33.9183	51.5288
	307	32.2989	51.5878
	308	32.3562	51.6046
	309	31.9047	51.4682
	310	31.4911	51.9547
	311	30.9297	51.8278
	312	30.7258	51.5357
	313	29.966	50.6959
	314	30.4737	51.9187
	315	30.3183	51.5344
	316	30.4394	50.929
	317	29.8417	51.122
	318	29.7357	52.4771
	319	28.8366	52.2878
	320	29.4025	51.2273
	321	28.7214	50.5314
	322	29.3877	49.9871
	323	28.8468	50.0334
	324	28.3464	49.7193
	325	28.7231	50.2642
	326	28.3057	51.3853
	327	28.1801	51.9743
	328	27.9139	51.411
	329	27.2742	51.5745
	330	27.4749	50.2749
	331	29.0488	50.6359
	332	29.4046	50.1619
	333	29.4941	49.8741
	334	30.3754	49.2795
	335	29.3695	48.8028
	336	30.0657	50.0212
	337	29.9892	50.0245
	338	29.5581	50.4109
	339	29.5264	50.5723
	340	29.3919	51.369
	341	29.9143	51.7021
	342	30.5087	51.9997
	343	30.6045	53.2539
	344	29.791	52.7376
	345	29.7544	52.7594
	346	30.8016	52.4718
	347	30.6135	50.8789
	348	30.7348	50.5038
	349	31.9587	50.8582
	350	32.1249	51.2569
	351	32.5617	50.3357
	352	31.6861	50.0764
	353	31.9914	51.1248
	354	31.4487	50.8241
	355	31.5089	50.1234
	356	31.6759	49.5116
	357	32.4552	49.915
	358	31.6025	49.2933
	359	31.4484	50.1231
	360	31.8957	50.6411
	361	31.4931	50.4783
	362	30.5737	51.8605
	363	30.5893	51.8584
	364	31.102	52.1302
	365	32.3344	51.5119
	366	32.9816	50.9481
	367	33.5169	52.8513
	368	32.2763	53.2648
	369	32.6834	52.477
	370	33.443	52.1533
	371	33.4218	53.1465
	372	33.3457	53.524
	373	33.7586	53.6146
	374	34.5719	53.512
	375	34.6709	53.2196
	376	35.1326	54.39
	377	35.3423	53.325
	378	35.0706	53.7921
	379	35.2639	53.7896
	380	35.5085	53.2595
	381	35.8678	53.5022
	382	36.206	53.2713
	383	36.1848	51.7328
	384	35.8735	51.3818
	385	35.9741	51.6966
	386	35.9075	53.0292
	387	36.4063	52.6521
	388	36.8199	53.02
	389	38.335	53.0008
	390	39.1142	51.5253
	391	38.5756	51.0795
	392	37.7382	50.2828
	393	37.6957	50.4599
	394	37.5291	49.7781
	395	36.9567	49.7795
	396	36.4471	49.2813
	397	35.7427	47.9871
	398	34.808	48.6359
	399	35.14	49.2548
	400	33.6507	48.7462
	401	32.8031	49.2883
	402	33.4278	49.5582
	403	33.0825	49.1442
	404	34.0819	47.8389
	405	33.7664	47.3055
	406	33.2119	47.1326
	407	32.9843	47.7938
	408	32.7849	46.8717
	409	33.0781	47.6976
	410	33.3313	48.2035
	411	32.674	49.55
	412	34.8815	49.1476
	413	34.9167	49.6079
	414	34.2918	49.9968
	415	33.8156	49.406
	416	33.3589	49.0793
	417	33.3586	48.7353
	418	33.5712	49.0069
	419	33.6265	48.8623
	420	33.5378	48.3601
	421	33.698	49.9472
	422	32.9918	50.368
	423	33.5647	49.8206
	424	33.3851	50.021
	425	33.368	50.4484
	426	33.8628	49.8704
	427	33.143	50.64
	428	34.0251	50.3109
	429	33.2358	50.9071
	430	33.6216	50.8156
	431	33.7411	51.0788
	432	34.1236	50.9312
	433	33.7771	51.49
	434	34.3042	50.9684
	435	34.3914	49.9848
	436	34.4574	52.2375
	437	34.1257	51.2638
	438	32.9909	50.9852
	439	32.6539	50.5025
	440	32.8969	51.4382
	441	33.2135	51.4155
	442	32.4861	52.9843
	443	33.1431	52.9354
	444	33.6856	51.961
	445	34.1287	51.9425
	446	32.9682	52.5282
	447	32.6811	54.3843
	448	32.6592	53.5659
	449	32.861	53.5284
	450	34.0007	52.867
	451	33.0112	51.6347
	452	33.6078	50.6576
	453	33.6701	51.3468
	454	34.0251	51.1421
	455	33.9837	50.2354
	456	34.0854	50.8267
	457	34.1198	50.9178
	458	33.7783	51.0733
	459	33.7921	51.1434
	460	35.4227	50.6152
	461	35.2157	51.0893
	462	35.9213	50.6624
	463	35.892	52.6659
	464	36.046	52.5333
	465	35.6315	52.2452
	466	34.015	52.5996
	467	33.9217	53.4518
	468	33.8828	52.9622
	469	34.5778	53.4931
	470	34.5286	53.8252
	471	34.5201	54.2096
	472	34.7971	52.7081
	473	35.5933	52.5717
	474	36.0508	52.9306
	475	36.4546	53.7151
	476	35.9435	52.5722
	477	36.1033	52.2582
	478	36.8103	52.6199
	479	37.3189	52.4658
	480	37.1205	52.8666
	481	36.6682	52.6185
	482	36.684	52.9674
	483	37.0289	53.2752
	484	36.901	51.6508
	485	38.0187	53.2276
	486	36.9788	52.6612
	487	36.7789	52.1679
	488	37.2639	51.6158
	489	37.3009	50.7776
	490	37.2074	50.6876
	491	38.6942	50.1708
	492	38.1861	50.5131
	493	37.67	51.3469
	494	37.2913	51.1967
	495	36.2263	51.4344
	496	37.298	52.6615
	497	36.259	51.113
	498	35.5594	51.705
	499	35.9109	52.2132
	500	35.8145	51.4323
	501	35.8734	51.0393
	502	34.6751	51.2783
	503	35.6261	50.5266
	504	35.0035	50.8297
	505	34.5552	48.6327
	506	33.8505	49.1951
	507	34.1866	49.4771
	508	33.7013	50.3265
	509	33.2182	50.19
	510	33.5545	48.6305
	511	33.6167	49.6943
	512	33.4252	49.5923
	513	32.5446	48.9583
	514	32.1516	49.0509
	515	31.5697	48.8883
	516	31.8088	48.3152
	517	32.4983	48.9353
	518	32.3329	49.7443
	519	31.9481	50.3346
	520	29.9458	51.074
	521	30.3598	50.7464
	522	30.9027	51.379
	523	30.5517	51.214
	524	30.1391	50.4027
	525	29.4686	50.2038
	526	29.2517	49.6689
	527	30.3677	47.6123
	528	29.9068	48.4488
	529	30.7645	49.3739
	530	29.7929	50.5824
	531	30.6643	50.2423
	532	31.5123	49.6724
	533	31.191	49.6647
	534	31.0513	49.2263
	535	30.6479	48.6526
	536	30.5549	48.7064
	537	30.3095	47.7411
	538	30.6769	47.8931
	539	31.2763	47.305
	540	31.0819	48.0919
	541	32.62	48.422
	542	31.3669	49.8769
	543	31.6439	49.905
	544	32.2335	49.1554
	545	31.8179	50.1982
	546	32.498	50.8781
	547	32.3257	51.6519
	548	31.7785	51.4834
	549	32.5248	50.7777
	550	31.0899	50.5025
	551	30.5207	50.1419
	552	31.2983	49.4357
	553	31.8725	49.5176
	554	31.2511	49.0165
	555	32.3195	49.9941
	556	32.6155	51.2699
	557	32.8671	50.9924
	558	33.6109	50.6528
	559	34.7587	51.2445
	560	34.5305	50.9669
	561	34.6269	50.6282
	562	34.5242	50.9178
	563	35.4201	52.8331
	564	35.669	51.9015
	565	35.1087	51.1302
	566	36.0319	51.6127
	567	35.3967	51.6826
	568	35.4515	51.391
	569	35.4799	51.5889
	570	35.5975	51.759
	571	36.4652	50.8278
	572	36.1598	50.1952
	573	36.8257	49.4548
	574	37.6513	48.6074
	575	38.0247	49.3359
	576	37.7837	49.2491
	577	37.6615	49.3464
	578	38.6061	49.592
	579	38.7512	50.1202
	580	38.0145	50.9466
	581	36.9509	50.9386
	582	37.4782	50.3164
	583	36.8454	50.4581
	584	37.7876	50.7854
	585	37.8981	50.2044
	586	38.6435	51.1294
	587	38.4716	50.5239
	588	38.0346	50.3328
	589	38.7157	50.3151
	590	38.8617	50.6558
	591	38.4625	50.8385
	592	38.7417	50.1651
	593	38.5441	49.9644
	594	38.2374	50.8368
	595	38.6411	50.7001
	596	38.6714	51.3674
	597	37.3677	51.5068
	598	37.2167	50.9275
	599	37.0152	50.9668
	600	36.9221	51.0523

## Sheet: Supp Fig 5
	Western Blot sanalysis of Ch-FAK and Op-FAK constructs in HeLa cells..
																	Anti-phospho-FAK (Y397)			Millipore Sigma #ABT135
																	Anti-FAK			Santa Cruz Biotechnology # SC557
																	Anti-phospho-Paxillin (Y31)			Invitrogen #44-720G
																	Anti-Paxillin			Sigma # SAB4502553
																	beta actin			CellSignalling #8457
																	R, Rapamycin
																	BL, Blue Light
																	Mr, Molecular weight Markers

## Sheet: Supp Fig 7
Cell length and width were measured manually using ImageJ (1.53b) open source software using the measuring tool.
Graphs plotted in Prism 8 version 8.2.1
			Cells without Rapamycin								Cells treated with Rapamycin
				Plotted	Plotted	Plotted						Plotted	Plotted	Plotted
			Cells	Length (Y)	Width (X)	Apicality					Cells	Length (Y)	Width (X)	Apicality
			1	2.53362	0.51546	2					1	2.50427	0.85094	2
			2	2.83916	0.81841	2					2	2.841	0.69771	2
			3	2.22064	0.55902	3					3	2.58649	0.51884	2
			4	1.75467	0.64475	2					4	2.12265	0.61612	2				length			width
			5	1.83238	0.74095	3					5	2.38537	0.84119	3				Rap+ vs Rap-			Rap+ vs Rap-
			6	1.92768	0.74947	2					6	2.59358	0.62169	2				Unpaired t test			Unpaired t test
			7	1.85276	0.69116	2					7	2.62664	0.60407	2				P value	0.3942		P value	0.62456
			8	2.83254	0.84404	2					8	2.08057	0.91	3				P value summary	ns		P value summary	ns
			9	1.96871	0.70406	3					9	2.46054	0.73164	2				Significantly different (P < 0.05)?	No		Significantly different (P < 0.05)?	No
			10	2.36939	0.70491	2					10	1.90324	0.91761	2				One- or two-tailed P value?	Two-tailed		One- or two-tailed P value?	Two-tailed
			11	1.95536	0.7184	3					11	1.9266	0.63063	2
			12	2.22393	0.62642	2					12	2.27038	0.83054	2
			13	2.49128	0.94594	2					13	2.08552	0.57723	3				apicality
			14	2.48379	0.7184	2					14	2.42495	0.61392	2				Rap+ vs Rap-
			15	2.36234	0.64777	3					15	1.78562	0.43324	2				Unpaired t test
			16	2.67472	0.68942	2					16	2.31875	0.90355	3				P value	0.31198
			17	2.52617	0.67119	3					17	1.84054	0.51352	3				P value summary	ns
			18	2.11773	0.55714	2					18	2.41043	0.91831	2				Significantly different (P < 0.05)?	No
			19	2.26295	0.69203	3					19	3.01618	0.68964	2				One- or two-tailed P value?	Two-tailed
			20	2.57251	0.6237	3					20	2.01111	0.5016	2
			21	1.87279	0.58009	2					21	2.30524	0.65391	2
			22	2.89247	0.70064	2					22	2.69736	0.62394	2
			23	1.98944	0.56143	3					23	2.41231	0.6562	2				p values were calculated using GraphPad Prism 8 version 8.2.1
			24	2.61159	0.54562	3					24	1.86313	0.58215	2
			25	2.43263	0.71386	2					25	2.40149	0.51039	2
			26	2.85446	0.82735	2					26	2.62843	0.6	3
			27	1.94189	0.65391	2					27	2.56717	0.63325	4
			28	1.69049	0.47676	2					28	2.47742	0.60208	2
			29	2.61595	0.48466	3					29	2.21689	0.59464	2
			30	2.95548	0.71554	2					30	3.00991	0.8551	2
			31	2.97342	0.68154	2					31	1.87985	0.59666	2
			32	2.60007	0.69857	2					32	3.59949	0.65788	2
			33	2.01592	0.63063	2					33	1.89205	0.60407	2
			34	2.85516	0.73763	4					34	2.78805	0.63127	2
			35	2.72029	0.58241	2					35	3.38645	0.78918	3
			36	2.38263	0.55946	2					36	2.87665	0.60531	2
			37	2.53753	0.46174	2					37	1.71848	0.67067	2
			38	2.26155	0.62097	2					38	2.35962	0.70774	2
			39	2.29465	0.52202	2					39	3.01727	0.48754	2
			40	3.56329	0.7398	2					40	1.65799	0.60926	2
			41	2.70587	0.64133	2					41	2.91058	0.65795	2
			42	2.05431	0.69857	2					42	2.52432	0.6261	2
			43	2.34142	0.61351	2					43	2.33097	0.46043	2
			44	2.76531	0.60166	2					44	2.43835	0.39051	2
			45	2.37039	0.56648	2					45	2.46837	0.72201	2
			46	2.45751	0.45607	2					46	2.50145	0.68964	2
			47	2.32954	0.62586	2					47	2.97279	0.67978	2
											48	2.44131	0.69462	2
											49	2.36473	0.57689	2
											50	3.02307	1.03078	2

## Sheet: Supp Fig 11
Total number of FAs and size of FAs calculated using ImageJ (1.53b) open source software using the method described by Horzum et al (ref- 34 in the manuscript). Raw data available upon request
Graphs plotted in Prism 8 version 8.2.1
FA, Focal Adhesion; rap, Rapamycin
				Total number of FAs						Average size of the FAs
						Plotted						plotted
			Cells	Before rap	After rap	Fold change			Cells	Before rap	After rap	Fold change
			1	78	29	0.371795			1	106	65	0.613208
			2	96	60	0.625			2	107	41	0.383178
			3	101	85	0.841584			3	44	32	0.727273
			4	71	52	0.732394			4	96	77	0.802083
			5	112	69	0.616071			5	100	31	0.31
			6	89	53	0.595506			6	46	35	0.76087
			Total FA				Size of FA
			before vs after				before vs after
			Unpaired t test				Unpaired t test
			P value	0.0002			P value	0.001
			P value summary	***			P value summary	**
			Significantly different (P < 0.05)?	Yes			Significantly different (P < 0.05)?	Yes
			One- or two-tailed P value?	Two-tailed			One- or two-tailed P value?	Two-tailed
			p values were calculated using GraphPad Prism 8 version 8.2.1

[truncated: 3 more sheets: Supp Fig 12, Supp Fig 13, Suppl Fig 14]
